# Supplementary material for: The impact of haplotypes derived from Chinese pigs on genetic variation and economic traits in the Duroc breed
Source: Genet Sel Evol. 2025 Oct 23;57:58. doi: 10.1186/s12711-025-01010-z (PMC12551222; doi:10.1186/s12711-025-01010-z)
Supplement: Supplementary file 1 — Supplementary Material 1 [file 12711_2025_1010_MOESM1_ESM.xlsx]

## Sheet: Table S1
Table S1. Information of Hi-C, ATAC-seq and ChIP-seq data.
Data_source	Library	Tissue	Breed
SRR10764658	Hi-C	Muscle	Largewhite
GSM4256401	ATAC-seq	Muscle	Meishan
GSM4256380	ATAC-seq	Muscle	Duroc
GSM4256388	ATAC-seq	Muscle	Enshi
GSM4256395	ATAC-seq	Muscle	Largewhite
GSM4256266	H3K4me3	Muscle	Duroc
GSM4256368	H3K4me3	Muscle	Meishan
GSM4256296	H3K4me3	Muscle	Enshi
GSM4256340	H3K4me3	Muscle	Largewhite
GSM4256264	H3K27ac	Muscle	Duroc
GSM4256366	H3K27ac	Muscle	Meishan
GSM4256294	H3K27ac	Muscle	Enshi
GSM4256338	H3K27ac	Muscle	Largewhite

## Sheet: Table S2
Table S2. Sample information of SNP chip data used in this study
Sample name	Breed	Abbreviation	Population
CNBM-10-J	China-Bamei	BM	CNDP
CNBM-11-J	China-Bamei	BM	CNDP
CNBM-12-J	China-Bamei	BM	CNDP
CNBM-13-J	China-Bamei	BM	CNDP
CNBM-14-J	China-Bamei	BM	CNDP
CNBM-15-J	China-Bamei	BM	CNDP
CNBM-16-J	China-Bamei	BM	CNDP
CNBM-1-J	China-Bamei	BM	CNDP
CNBM-2-J	China-Bamei	BM	CNDP
CNBM-3-J	China-Bamei	BM	CNDP
CNBM-4-J	China-Bamei	BM	CNDP
CNBM-5-J	China-Bamei	BM	CNDP
CNBM-6-J	China-Bamei	BM	CNDP
CNBM-7-J	China-Bamei	BM	CNDP
CNBM-8-J	China-Bamei	BM	CNDP
CNBM-9-J	China-Bamei	BM	CNDP
CNBX-10-J	China-Bamaxiang	BMX	CSDP
CNBX-11-J	China-Bamaxiang	BMX	CSDP
CNBX-12-J	China-Bamaxiang	BMX	CSDP
CNBX-13-J	China-Bamaxiang	BMX	CSDP
CNBX-14-J	China-Bamaxiang	BMX	CSDP
CNBX-15-J	China-Bamaxiang	BMX	CSDP
CNBX-16-J	China-Bamaxiang	BMX	CSDP
CNBX-1-J	China-Bamaxiang	BMX	CSDP
CNBX-2-J	China-Bamaxiang	BMX	CSDP
CNBX-3-J	China-Bamaxiang	BMX	CSDP
CNBX-4-J	China-Bamaxiang	BMX	CSDP
CNBX-5-J	China-Bamaxiang	BMX	CSDP
CNBX-6-J	China-Bamaxiang	BMX	CSDP
CNBX-7-J	China-Bamaxiang	BMX	CSDP
CNBX-8-J	China-Bamaxiang	BMX	CSDP
CNBX-9-J	China-Bamaxiang	BMX	CSDP
CNCJ-10-J	China-Congjiangxiang	CJX	CSDP
CNCJ-11-J	China-Congjiangxiang	CJX	CSDP
CNCJ-12-J	China-Congjiangxiang	CJX	CSDP
CNCJ-13-J	China-Congjiangxiang	CJX	CSDP
CNCJ-14-J	China-Congjiangxiang	CJX	CSDP
CNCJ-15-J	China-Congjiangxiang	CJX	CSDP
CNCJ-16-J	China-Congjiangxiang	CJX	CSDP
CNCJ-1-J	China-Congjiangxiang	CJX	CSDP
CNCJ-2-J	China-Congjiangxiang	CJX	CSDP
CNCJ-3-J	China-Congjiangxiang	CJX	CSDP
CNCJ-4-J	China-Congjiangxiang	CJX	CSDP
CNCJ-5-J	China-Congjiangxiang	CJX	CSDP
CNCJ-6-J	China-Congjiangxiang	CJX	CSDP
CNCJ-7-J	China-Congjiangxiang	CJX	CSDP
CNCJ-8-J	China-Congjiangxiang	CJX	CSDP
CNCJ-9-J	China-Congjiangxiang	CJX	CSDP
CNDH-10-J	China-Guangdongdahuabai	DHB	CSDP
CNDH-11-J	China-Guangdongdahuabai	DHB	CSDP
CNDH-12-J	China-Guangdongdahuabai	DHB	CSDP
CNDH-13-J	China-Guangdongdahuabai	DHB	CSDP
CNDH-14-J	China-Guangdongdahuabai	DHB	CSDP
CNDH-15-J	China-Guangdongdahuabai	DHB	CSDP
CNDH-16-J	China-Guangdongdahuabai	DHB	CSDP
CNDH-1-J	China-Guangdongdahuabai	DHB	CSDP
CNDH-2-J	China-Guangdongdahuabai	DHB	CSDP
CNDH-3-J	China-Guangdongdahuabai	DHB	CSDP
CNDH-4-J	China-Guangdongdahuabai	DHB	CSDP
CNDH-5-J	China-Guangdongdahuabai	DHB	CSDP
CNDH-6-J	China-Guangdongdahuabai	DHB	CSDP
CNDH-7-J	China-Guangdongdahuabai	DHB	CSDP
CNDH-8-J	China-Guangdongdahuabai	DHB	CSDP
CNDH-9-J	China-Guangdongdahuabai	DHB	CSDP
CNDN-10-J	China-Diannanxiaoer	DNXE	CSDP
CNDN-11-J	China-Diannanxiaoer	DNXE	CSDP
CNDN-13-J	China-Diannanxiaoer	DNXE	CSDP
CNDN-14-J	China-Diannanxiaoer	DNXE	CSDP
CNDN-15-J	China-Diannanxiaoer	DNXE	CSDP
CNDN-2-J	China-Diannanxiaoer	DNXE	CSDP
CNDN-3-J	China-Diannanxiaoer	DNXE	CSDP
CNDN-4-J	China-Diannanxiaoer	DNXE	CSDP
CNDN-5-J	China-Diannanxiaoer	DNXE	CSDP
CNDN-6-J	China-Diannanxiaoer	DNXE	CSDP
CNDN-7-J	China-Diannanxiaoer	DNXE	CSDP
CNDN-8-J	China-Diannanxiaoer	DNXE	CSDP
CNDN-9-J	China-Diannanxiaoer	DNXE	CSDP
CNDS-10-J	China-Dongshan	DS	CSDP
CNDS-11-J	China-Dongshan	DS	CSDP
CNDS-12-J	China-Dongshan	DS	CSDP
CNDS-13-J	China-Dongshan	DS	CSDP
CNDS-14-J	China-Dongshan	DS	CSDP
CNDS-15-J	China-Dongshan	DS	CSDP
CNDS-1-J	China-Dongshan	DS	CSDP
CNDS-2-J	China-Dongshan	DS	CSDP
CNDS-3-J	China-Dongshan	DS	CSDP
CNDS-4-J	China-Dongshan	DS	CSDP
CNDS-5-J	China-Dongshan	DS	CSDP
CNDS-6-J	China-Dongshan	DS	CSDP
CNDS-7-J	China-Dongshan	DS	CSDP
CNDS-8-J	China-Dongshan	DS	CSDP
CNDS-9-J	China-Dongshan	DS	CSDP
DUR1-10-W	Duroc-1	DUR1	ECP
DUR1-11-W	Duroc-1	DUR1	ECP
DUR1-12-W	Duroc-1	DUR1	ECP
DUR1-13-W	Duroc-1	DUR1	ECP
DUR1-14-W	Duroc-1	DUR1	ECP
DUR1-15-W	Duroc-1	DUR1	ECP
DUR1-16-W	Duroc-1	DUR1	ECP
DUR1-17-W	Duroc-1	DUR1	ECP
DUR1-18-W	Duroc-1	DUR1	ECP
DUR1-19-W	Duroc-1	DUR1	ECP
DUR1-1-W	Duroc-1	DUR1	ECP
DUR1-2-W	Duroc-1	DUR1	ECP
DUR1-3-W	Duroc-1	DUR1	ECP
DUR1-4-W	Duroc-1	DUR1	ECP
DUR1-5-W	Duroc-1	DUR1	ECP
DUR1-6-W	Duroc-1	DUR1	ECP
DUR1-7-W	Duroc-1	DUR1	ECP
DUR1-8-W	Duroc-1	DUR1	ECP
DUR1-9-W	Duroc-1	DUR1	ECP
DUR2-10-W	Duroc-2	DUR2	ECP
DUR2-11-W	Duroc-2	DUR2	ECP
DUR2-15-W	Duroc-2	DUR2	ECP
DUR2-18-W	Duroc-2	DUR2	ECP
DUR2-24-W	Duroc-2	DUR2	ECP
DUR2-26-W	Duroc-2	DUR2	ECP
DUR2-28-W	Duroc-2	DUR2	ECP
DUR2-29-W	Duroc-2	DUR2	ECP
DUR2-30-W	Duroc-2	DUR2	ECP
DUR2-31-W	Duroc-2	DUR2	ECP
DUR2-35-W	Duroc-2	DUR2	ECP
DUR2-38-W	Duroc-2	DUR2	ECP
DUR2-39-W	Duroc-2	DUR2	ECP
DUR2-3-W	Duroc-2	DUR2	ECP
DUR2-40-W	Duroc-2	DUR2	ECP
DUR2-41-W	Duroc-2	DUR2	ECP
DUR2-42-W	Duroc-2	DUR2	ECP
DUR2-43-W	Duroc-2	DUR2	ECP
DUR2-4-W	Duroc-2	DUR2	ECP
DUR2-8-W	Duroc-2	DUR2	ECP
DUR3-12-W	Duroc-3	DUR3	ECP
DUR3-13-W	Duroc-3	DUR3	ECP
DUR3-14-W	Duroc-3	DUR3	ECP
DUR3-15-W	Duroc-3	DUR3	ECP
DUR3-16-W	Duroc-3	DUR3	ECP
DUR3-17-W	Duroc-3	DUR3	ECP
DUR3-18-W	Duroc-3	DUR3	ECP
DUR3-19-W	Duroc-3	DUR3	ECP
DUR3-20-W	Duroc-3	DUR3	ECP
DUR3-21-W	Duroc-3	DUR3	ECP
DUR3-22-W	Duroc-3	DUR3	ECP
DUR3-23-W	Duroc-3	DUR3	ECP
DUR3-24-W	Duroc-3	DUR3	ECP
DUR3-25-W	Duroc-3	DUR3	ECP
DUR3-26-W	Duroc-3	DUR3	ECP
DUR3-27-W	Duroc-3	DUR3	ECP
DUR3-28-W	Duroc-3	DUR3	ECP
DUR3-30-W	Duroc-3	DUR3	ECP
DUR3-32-W	Duroc-3	DUR3	ECP
DUR3-37-W	Duroc-3	DUR3	ECP
DUR4-10-J	Duroc-4	DUR4	ECP
DUR4-11-J	Duroc-4	DUR4	ECP
DUR4-12-J	Duroc-4	DUR4	ECP
DUR4-13-J	Duroc-4	DUR4	ECP
DUR4-14-J	Duroc-4	DUR4	ECP
DUR4-15-J	Duroc-4	DUR4	ECP
DUR4-16-J	Duroc-4	DUR4	ECP
DUR4-17-J	Duroc-4	DUR4	ECP
DUR4-19-J	Duroc-4	DUR4	ECP
DUR4-20-J	Duroc-4	DUR4	ECP
DUR4-22-J	Duroc-4	DUR4	ECP
DUR4-24-J	Duroc-4	DUR4	ECP
DUR4-25-J	Duroc-4	DUR4	ECP
DUR4-2-J	Duroc-4	DUR4	ECP
DUR4-3-J	Duroc-4	DUR4	ECP
DUR4-4-J	Duroc-4	DUR4	ECP
DUR4-5-J	Duroc-4	DUR4	ECP
DUR4-6-J	Duroc-4	DUR4	ECP
DUR4-7-J	Duroc-4	DUR4	ECP
DUR4-9-J	Duroc-4	DUR4	ECP
CNEH-10-J	China-Erhualian	EHL	CEDP
CNEH-11-J	China-Erhualian	EHL	CEDP
CNEH-12-J	China-Erhualian	EHL	CEDP
CNEH-13-J	China-Erhualian	EHL	CEDP
CNEH-14-J	China-Erhualian	EHL	CEDP
CNEH-15-J	China-Erhualian	EHL	CEDP
CNEH-16-J	China-Erhualian	EHL	CEDP
CNEH-1-J	China-Erhualian	EHL	CEDP
CNEH-21-J	China-Erhualian	EHL	CEDP
CNEH-26-J	China-Erhualian	EHL	CEDP
CNEH-27-J	China-Erhualian	EHL	CEDP
CNEH-28-J	China-Erhualian	EHL	CEDP
CNEH-2-J	China-Erhualian	EHL	CEDP
CNEH-3-J	China-Erhualian	EHL	CEDP
CNEH-4-J	China-Erhualian	EHL	CEDP
CNEH-5-J	China-Erhualian	EHL	CEDP
CNEH-6-J	China-Erhualian	EHL	CEDP
CNEH-7-J	China-Erhualian	EHL	CEDP
CNEH-8-J	China-Erhualian	EHL	CEDP
CNEH-9-J	China-Erhualian	EHL	CEDP
ESIB-12-W	Spain-Iberian	ESIB	ESIB
ESIB-13-W	Spain-Iberian	ESIB	ESIB
ESIB-14-W	Spain-Iberian	ESIB	ESIB
ESIB-15-W	Spain-Iberian	ESIB	ESIB
ESIB-16-M	Spain-Iberian	ESIB	ESIB
ESIB-17-M	Spain-Iberian	ESIB	ESIB
ESIB-18-M	Spain-Iberian	ESIB	ESIB
ESIB-19-M	Spain-Iberian	ESIB	ESIB
ESIB-20-M	Spain-Iberian	ESIB	ESIB
ESIB-21-M	Spain-Iberian	ESIB	ESIB
ESIB-22-M	Spain-Iberian	ESIB	ESIB
ESIB-23-M	Spain-Iberian	ESIB	ESIB
ESIB-24-M	Spain-Iberian	ESIB	ESIB
ESIB-25-M	Spain-Iberian	ESIB	ESIB
ESIB-26-M	Spain-Iberian	ESIB	ESIB
ESIB-28-M	Spain-Iberian	ESIB	ESIB
ESIB-4-W	Spain-Iberian	ESIB	ESIB
ESIB-5-W	Spain-Iberian	ESIB	ESIB
ESIB-7-W	Spain-Iberian	ESIB	ESIB
ESIB-9-W	Spain-Iberian	ESIB	ESIB
FIWB-1-W	Finland-WildBoar	EWB	EWB
FIWB-2-W	Finland-WildBoar	EWB	EWB
FIWB-3-W	Finland-WildBoar	EWB	EWB
FIWB-4-W	Finland-WildBoar	EWB	EWB
FIWB-5-W	Finland-WildBoar	EWB	EWB
GRWB-1-W	Greece-Samos-WildBoar	EWB	EWB
GRWB-2-W	Greece-Samos-WildBoar	EWB	EWB
GRWB-3-W	Greece-Samos-WildBoar	EWB	EWB
GRWB-4-W	Greece-Samos-WildBoar	EWB	EWB
GRWB-5-W	Greece-Samos-WildBoar	EWB	EWB
GRWB-6-W	Greece-Samos-WildBoar	EWB	EWB
GRWB-7-W	Greece-Samos-WildBoar	EWB	EWB
HRWB-10-W	Croatia-WildBoar	EWB	EWB
HRWB-11-W	Croatia-WildBoar	EWB	EWB
HRWB-12-W	Croatia-WildBoar	EWB	EWB
HRWB-13-W	Croatia-WildBoar	EWB	EWB
HRWB-14-W	Croatia-WildBoar	EWB	EWB
HRWB-15-W	Croatia-WildBoar	EWB	EWB
HRWB-16-W	Croatia-WildBoar	EWB	EWB
HRWB-1-W	Croatia-WildBoar	EWB	EWB
HRWB-2-W	Croatia-WildBoar	EWB	EWB
HRWB-3-W	Croatia-WildBoar	EWB	EWB
HRWB-4-W	Croatia-WildBoar	EWB	EWB
HRWB-5-W	Croatia-WildBoar	EWB	EWB
HRWB-6-W	Croatia-WildBoar	EWB	EWB
HRWB-7-W	Croatia-WildBoar	EWB	EWB
HRWB-8-W	Croatia-WildBoar	EWB	EWB
HRWB-9-W	Croatia-WildBoar	EWB	EWB
IBWB-10-W	Iberian-WildBoar	EWB	EWB
IBWB-11-W	Iberian-WildBoar	EWB	EWB
IBWB-12-W	Iberian-WildBoar	EWB	EWB
IBWB-13-W	Iberian-WildBoar	EWB	EWB
IBWB-14-W	Iberian-WildBoar	EWB	EWB
IBWB-15-W	Iberian-WildBoar	EWB	EWB
IBWB-16-W	Iberian-WildBoar	EWB	EWB
IBWB-17-W	Iberian-WildBoar	EWB	EWB
IBWB-18-W	Iberian-WildBoar	EWB	EWB
IBWB-1-W	Iberian-WildBoar	EWB	EWB
IBWB-2-W	Iberian-WildBoar	EWB	EWB
IBWB-3-W	Iberian-WildBoar	EWB	EWB
IBWB-4-W	Iberian-WildBoar	EWB	EWB
IBWB-5-W	Iberian-WildBoar	EWB	EWB
IBWB-6-W	Iberian-WildBoar	EWB	EWB
IBWB-7-W	Iberian-WildBoar	EWB	EWB
IBWB-8-W	Iberian-WildBoar	EWB	EWB
IBWB-9-W	Iberian-WildBoar	EWB	EWB
ITWB1-10-W	Italy-WildBoar	EWB	EWB
ITWB1-11-W	Italy-WildBoar	EWB	EWB
ITWB1-12-W	Italy-WildBoar	EWB	EWB
ITWB1-13-W	Italy-WildBoar	EWB	EWB
ITWB1-14-W	Italy-WildBoar	EWB	EWB
ITWB1-15-W	Italy-WildBoar	EWB	EWB
ITWB1-16-W	Italy-WildBoar	EWB	EWB
ITWB1-17-W	Italy-WildBoar	EWB	EWB
ITWB1-18-W	Italy-WildBoar	EWB	EWB
ITWB1-19-W	Italy-WildBoar	EWB	EWB
ITWB1-1-W	Italy-WildBoar	EWB	EWB
ITWB1-2-W	Italy-WildBoar	EWB	EWB
ITWB1-3-W	Italy-WildBoar	EWB	EWB
ITWB1-4-W	Italy-WildBoar	EWB	EWB
ITWB1-5-W	Italy-WildBoar	EWB	EWB
ITWB1-6-W	Italy-WildBoar	EWB	EWB
ITWB1-7-W	Italy-WildBoar	EWB	EWB
ITWB1-8-W	Italy-WildBoar	EWB	EWB
ITWB1-9-W	Italy-WildBoar	EWB	EWB
ITWB2-10-W	Italy-Sardinia-WildBoar	EWB	EWB
ITWB2-16-W	Italy-Sardinia-WildBoar	EWB	EWB
ITWB2-24-W	Italy-Sardinia-WildBoar	EWB	EWB
ITWB2-25-W	Italy-Sardinia-WildBoar	EWB	EWB
ITWB2-2-W	Italy-Sardinia-WildBoar	EWB	EWB
ITWB2-31-W	Italy-Sardinia-WildBoar	EWB	EWB
ITWB2-33-W	Italy-Sardinia-WildBoar	EWB	EWB
ITWB2-34-W	Italy-Sardinia-WildBoar	EWB	EWB
ITWB2-38-W	Italy-Sardinia-WildBoar	EWB	EWB
ITWB2-3-W	Italy-Sardinia-WildBoar	EWB	EWB
ITWB2-41-W	Italy-Sardinia-WildBoar	EWB	EWB
ITWB2-46-W	Italy-Sardinia-WildBoar	EWB	EWB
ITWB2-48-W	Italy-Sardinia-WildBoar	EWB	EWB
ITWB2-4-W	Italy-Sardinia-WildBoar	EWB	EWB
ITWB2-53-W	Italy-Sardinia-WildBoar	EWB	EWB
ITWB2-57-W	Italy-Sardinia-WildBoar	EWB	EWB
ITWB2-61-W	Italy-Sardinia-WildBoar	EWB	EWB
ITWB2-65-W	Italy-Sardinia-WildBoar	EWB	EWB
ITWB2-74-W	Italy-Sardinia-WildBoar	EWB	EWB
ITWB2-80-W	Italy-Sardinia-WildBoar	EWB	EWB
NEWB-13-W	NW-European-WildBoar	EWB	EWB
NEWB-14-W	NW-European-WildBoar	EWB	EWB
NEWB-15-W	NW-European-WildBoar	EWB	EWB
NEWB-17-W	NW-European-WildBoar	EWB	EWB
NEWB-18-W	NW-European-WildBoar	EWB	EWB
NEWB-19-W	NW-European-WildBoar	EWB	EWB
NEWB-20-W	NW-European-WildBoar	EWB	EWB
NEWB-21-W	NW-European-WildBoar	EWB	EWB
NEWB-26-W	NW-European-WildBoar	EWB	EWB
NEWB-31-W	NW-European-WildBoar	EWB	EWB
NEWB-34-W	NW-European-WildBoar	EWB	EWB
NEWB-35-W	NW-European-WildBoar	EWB	EWB
NEWB-62-W	NW-European-WildBoar	EWB	EWB
NEWB-65-W	NW-European-WildBoar	EWB	EWB
NEWB-67-W	NW-European-WildBoar	EWB	EWB
NEWB-68-W	NW-European-WildBoar	EWB	EWB
NEWB-69-W	NW-European-WildBoar	EWB	EWB
NEWB-74-W	NW-European-WildBoar	EWB	EWB
NEWB-79-W	NW-European-WildBoar	EWB	EWB
NEWB-81-W	NW-European-WildBoar	EWB	EWB
PLWB-1-W	Poland-WildBoar	EWB	EWB
PLWB-2-W	Poland-WildBoar	EWB	EWB
PLWB-3-W	Poland-WildBoar	EWB	EWB
PLWB-4-W	Poland-WildBoar	EWB	EWB
PLWB-5-W	Poland-WildBoar	EWB	EWB
PLWB-6-W	Poland-WildBoar	EWB	EWB
PLWB-7-W	Poland-WildBoar	EWB	EWB
PLWB-8-W	Poland-WildBoar	EWB	EWB
RUWB1-10-W	Russia-WildBoar	EWB	EWB
RUWB1-11-W	Russia-WildBoar	EWB	EWB
RUWB1-12-W	Russia-WildBoar	EWB	EWB
RUWB1-13-W	Russia-WildBoar	EWB	EWB
RUWB1-1-W	Russia-WildBoar	EWB	EWB
RUWB1-2-W	Russia-WildBoar	EWB	EWB
RUWB1-3-W	Russia-WildBoar	EWB	EWB
RUWB1-4-W	Russia-WildBoar	EWB	EWB
RUWB1-5-W	Russia-WildBoar	EWB	EWB
RUWB1-6-W	Russia-WildBoar	EWB	EWB
RUWB1-7-W	Russia-WildBoar	EWB	EWB
RUWB1-8-W	Russia-WildBoar	EWB	EWB
RUWB1-9-W	Russia-WildBoar	EWB	EWB
RUWB2-10-J	Russia-Wildboar-East	EWB	EWB
RUWB2-11-J	Russia-Wildboar-East	EWB	EWB
RUWB2-1-J	Russia-Wildboar-East	EWB	EWB
RUWB2-2-J	Russia-Wildboar-East	EWB	EWB
RUWB2-3-J	Russia-Wildboar-East	EWB	EWB
RUWB2-4-J	Russia-Wildboar-East	EWB	EWB
RUWB2-5-J	Russia-Wildboar-East	EWB	EWB
RUWB2-6-J	Russia-Wildboar-East	EWB	EWB
RUWB2-7-J	Russia-Wildboar-East	EWB	EWB
RUWB2-8-J	Russia-Wildboar-East	EWB	EWB
RUWB2-9-J	Russia-Wildboar-East	EWB	EWB
RUWB3-10-J	Russia-Wildboar-West	EWB	EWB
RUWB3-11-J	Russia-Wildboar-West	EWB	EWB
RUWB3-12-J	Russia-Wildboar-West	EWB	EWB
RUWB3-13-J	Russia-Wildboar-West	EWB	EWB
RUWB3-14-J	Russia-Wildboar-West	EWB	EWB
RUWB3-15-J	Russia-Wildboar-West	EWB	EWB
RUWB3-16-J	Russia-Wildboar-West	EWB	EWB
RUWB3-17-J	Russia-Wildboar-West	EWB	EWB
RUWB3-18-J	Russia-Wildboar-West	EWB	EWB
RUWB3-19-J	Russia-Wildboar-West	EWB	EWB
RUWB3-1-J	Russia-Wildboar-West	EWB	EWB
RUWB3-20-J	Russia-Wildboar-West	EWB	EWB
RUWB3-21-J	Russia-Wildboar-West	EWB	EWB
RUWB3-23-J	Russia-Wildboar-West	EWB	EWB
RUWB3-24-J	Russia-Wildboar-West	EWB	EWB
RUWB3-29-J	Russia-Wildboar-West	EWB	EWB
RUWB3-3-J	Russia-Wildboar-West	EWB	EWB
RUWB3-5-J	Russia-Wildboar-West	EWB	EWB
RUWB3-6-J	Russia-Wildboar-West	EWB	EWB
RUWB3-7-J	Russia-Wildboar-West	EWB	EWB
SBWB-11-W	South-Balkan-WildBoar	EWB	EWB
SBWB-12-W	South-Balkan-WildBoar	EWB	EWB
SBWB-13-W	South-Balkan-WildBoar	EWB	EWB
SBWB-16-W	South-Balkan-WildBoar	EWB	EWB
SBWB-18-W	South-Balkan-WildBoar	EWB	EWB
SBWB-19-W	South-Balkan-WildBoar	EWB	EWB
SBWB-20-W	South-Balkan-WildBoar	EWB	EWB
SBWB-22-W	South-Balkan-WildBoar	EWB	EWB
SBWB-23-W	South-Balkan-WildBoar	EWB	EWB
SBWB-24-W	South-Balkan-WildBoar	EWB	EWB
SBWB-25-W	South-Balkan-WildBoar	EWB	EWB
SBWB-26-W	South-Balkan-WildBoar	EWB	EWB
SBWB-28-W	South-Balkan-WildBoar	EWB	EWB
SBWB-30-W	South-Balkan-WildBoar	EWB	EWB
SBWB-34-W	South-Balkan-WildBoar	EWB	EWB
SBWB-3-W	South-Balkan-WildBoar	EWB	EWB
SBWB-4-W	South-Balkan-WildBoar	EWB	EWB
SBWB-5-W	South-Balkan-WildBoar	EWB	EWB
SBWB-6-W	South-Balkan-WildBoar	EWB	EWB
SBWB-8-W	South-Balkan-WildBoar	EWB	EWB
CNGU-10-W	China-Guanling	GL	CSWDP
CNGU-11-W	China-Guanling	GL	CSWDP
CNGU-12-W	China-Guanling	GL	CSWDP
CNGU-13-W	China-Guanling	GL	CSWDP
CNGU-14-W	China-Guanling	GL	CSWDP
CNGU-15-W	China-Guanling	GL	CSWDP
CNGU-16-W	China-Guanling	GL	CSWDP
CNGU-17-W	China-Guanling	GL	CSWDP
CNGU-18-W	China-Guanling	GL	CSWDP
CNGU-1-W	China-Guanling	GL	CSWDP
CNGU-2-W	China-Guanling	GL	CSWDP
CNGU-3-W	China-Guanling	GL	CSWDP
CNGU-4-W	China-Guanling	GL	CSWDP
CNGU-5-W	China-Guanling	GL	CSWDP
CNGU-6-W	China-Guanling	GL	CSWDP
CNGU-7-W	China-Guanling	GL	CSWDP
CNGU-8-W	China-Guanling	GL	CSWDP
CNGU-9-W	China-Guanling	GL	CSWDP
CNGX-10-J	China-Ganxiliangtouwu	GXLTW	CMDP
CNGX-11-J	China-Ganxiliangtouwu	GXLTW	CMDP
CNGX-12-J	China-Ganxiliangtouwu	GXLTW	CMDP
CNGX-13-J	China-Ganxiliangtouwu	GXLTW	CMDP
CNGX-1-J	China-Ganxiliangtouwu	GXLTW	CMDP
CNGX-2-J	China-Ganxiliangtouwu	GXLTW	CMDP
CNGX-3-J	China-Ganxiliangtouwu	GXLTW	CMDP
CNGX-4-J	China-Ganxiliangtouwu	GXLTW	CMDP
CNGX-5-J	China-Ganxiliangtouwu	GXLTW	CMDP
CNGX-6-J	China-Ganxiliangtouwu	GXLTW	CMDP
CNGX-7-J	China-Ganxiliangtouwu	GXLTW	CMDP
CNGX-8-J	China-Ganxiliangtouwu	GXLTW	CMDP
CNGX-9-J	China-Ganxiliangtouwu	GXLTW	CMDP
CNHT-10-J	China-Hetaodaer	HT	CNDP
CNHT-11-J	China-Hetaodaer	HT	CNDP
CNHT-12-J	China-Hetaodaer	HT	CNDP
CNHT-13-J	China-Hetaodaer	HT	CNDP
CNHT-14-J	China-Hetaodaer	HT	CNDP
CNHT-15-J	China-Hetaodaer	HT	CNDP
CNHT-16-J	China-Hetaodaer	HT	CNDP
CNHT-1-J	China-Hetaodaer	HT	CNDP
CNHT-2-J	China-Hetaodaer	HT	CNDP
CNHT-3-J	China-Hetaodaer	HT	CNDP
CNHT-4-J	China-Hetaodaer	HT	CNDP
CNHT-5-J	China-Hetaodaer	HT	CNDP
CNHT-6-J	China-Hetaodaer	HT	CNDP
CNHT-7-J	China-Hetaodaer	HT	CNDP
CNHT-8-J	China-Hetaodaer	HT	CNDP
CNHT-9-J	China-Hetaodaer	HT	CNDP
EHUMA-10-W	Hungary-Mangalica	EHUMA	EHUMA
EHUMA-11-W	Hungary-Mangalica	EHUMA	EHUMA
EHUMA-12-W	Hungary-Mangalica	EHUMA	EHUMA
EHUMA-13-W	Hungary-Mangalica	EHUMA	EHUMA
EHUMA-14-W	Hungary-Mangalica	EHUMA	EHUMA
EHUMA-15-W	Hungary-Mangalica	EHUMA	EHUMA
EHUMA-16-W	Hungary-Mangalica	EHUMA	EHUMA
EHUMA-17-W	Hungary-Mangalica	EHUMA	EHUMA
EHUMA-18-W	Hungary-Mangalica	EHUMA	EHUMA
EHUMA-19-W	Hungary-Mangalica	EHUMA	EHUMA
EHUMA-21-W	Hungary-Mangalica	EHUMA	EHUMA
EHUMA-25-W	Hungary-Mangalica	EHUMA	EHUMA
EHUMA-2-W	Hungary-Mangalica	EHUMA	EHUMA
EHUMA-3-W	Hungary-Mangalica	EHUMA	EHUMA
EHUMA-4-W	Hungary-Mangalica	EHUMA	EHUMA
EHUMA-5-W	Hungary-Mangalica	EHUMA	EHUMA
EHUMA-6-W	Hungary-Mangalica	EHUMA	EHUMA
EHUMA-7-W	Hungary-Mangalica	EHUMA	EHUMA
EHUMA-8-W	Hungary-Mangalica	EHUMA	EHUMA
EHUMA-9-W	Hungary-Mangalica	EHUMA	EHUMA
CNJH-10-J	China-Jinhua	JH	CEDP
CNJH-11-J	China-Jinhua	JH	CEDP
CNJH-12-J	China-Jinhua	JH	CEDP
CNJH-14-W	China-Jinhua	JH	CEDP
CNJH-15-W	China-Jinhua	JH	CEDP
CNJH-16-W	China-Jinhua	JH	CEDP
CNJH-18-W	China-Jinhua	JH	CEDP
CNJH-19-W	China-Jinhua	JH	CEDP
CNJH-20-W	China-Jinhua	JH	CEDP
CNJH-21-W	China-Jinhua	JH	CEDP
CNJH-22-W	China-Jinhua	JH	CEDP
CNJH-23-W	China-Jinhua	JH	CEDP
CNJH-25-W	China-Jinhua	JH	CEDP
CNJH-26-W	China-Jinhua	JH	CEDP
CNJH-27-W	China-Jinhua	JH	CEDP
CNJH-28-W	China-Jinhua	JH	CEDP
CNJH-29-W	China-Jinhua	JH	CEDP
CNJH-30-W	China-Jinhua	JH	CEDP
CNJH-8-J	China-Jinhua	JH	CEDP
CNJH-9-J	China-Jinhua	JH	CEDP
CNJQ-10-W	China-Jiangquhai	JQH	CEDP
CNJQ-11-W	China-Jiangquhai	JQH	CEDP
CNJQ-1-W	China-Jiangquhai	JQH	CEDP
CNJQ-2-W	China-Jiangquhai	JQH	CEDP
CNJQ-3-W	China-Jiangquhai	JQH	CEDP
CNJQ-4-W	China-Jiangquhai	JQH	CEDP
CNJQ-5-W	China-Jiangquhai	JQH	CEDP
CNJQ-6-W	China-Jiangquhai	JQH	CEDP
CNJQ-7-W	China-Jiangquhai	JQH	CEDP
CNJQ-8-W	China-Jiangquhai	JQH	CEDP
CNJQ-9-W	China-Jiangquhai	JQH	CEDP
CNLU-10-J	China-Luchuan	LC	CSDP
CNLU-11-J	China-Luchuan	LC	CSDP
CNLU-12-J	China-Luchuan	LC	CSDP
CNLU-13-J	China-Luchuan	LC	CSDP
CNLU-14-J	China-Luchuan	LC	CSDP
CNLU-15-J	China-Luchuan	LC	CSDP
CNLU-16-J	China-Luchuan	LC	CSDP
CNLU-17-J	China-Luchuan	LC	CSDP
CNLU-18-J	China-Luchuan	LC	CSDP
CNLU-1-J	China-Luchuan	LC	CSDP
CNLU-2-J	China-Luchuan	LC	CSDP
CNLU-3-J	China-Luchuan	LC	CSDP
CNLU-4-J	China-Luchuan	LC	CSDP
CNLU-5-J	China-Luchuan	LC	CSDP
CNLU-6-J	China-Luchuan	LC	CSDP
CNLU-7-J	China-Luchuan	LC	CSDP
CNLU-8-J	China-Luchuan	LC	CSDP
CNLU-9-J	China-Luchuan	LC	CSDP
LDR1-11-W	Landrace-1	LDR1	ECP
LDR1-12-W	Landrace-1	LDR1	ECP
LDR1-13-W	Landrace-1	LDR1	ECP
LDR1-14-W	Landrace-1	LDR1	ECP
LDR1-15-W	Landrace-1	LDR1	ECP
LDR1-16-W	Landrace-1	LDR1	ECP
LDR1-17-W	Landrace-1	LDR1	ECP
LDR1-18-W	Landrace-1	LDR1	ECP
LDR1-20-W	Landrace-1	LDR1	ECP
LDR1-2-W	Landrace-1	LDR1	ECP
LDR1-3-W	Landrace-1	LDR1	ECP
LDR1-40-W	Landrace-1	LDR1	ECP
LDR1-41-W	Landrace-1	LDR1	ECP
LDR1-47-W	Landrace-1	LDR1	ECP
LDR1-48-W	Landrace-1	LDR1	ECP
LDR1-4-W	Landrace-1	LDR1	ECP
LDR1-5-W	Landrace-1	LDR1	ECP
LDR1-6-W	Landrace-1	LDR1	ECP
LDR1-7-W	Landrace-1	LDR1	ECP
LDR1-8-W	Landrace-1	LDR1	ECP
LDR2-10-W	Landrace-2	LDR2	ECP
LDR2-11-W	Landrace-2	LDR2	ECP
LDR2-12-W	Landrace-2	LDR2	ECP
LDR2-13-W	Landrace-2	LDR2	ECP
LDR2-14-W	Landrace-2	LDR2	ECP
LDR2-15-W	Landrace-2	LDR2	ECP
LDR2-1-W	Landrace-2	LDR2	ECP
LDR2-2-W	Landrace-2	LDR2	ECP
LDR2-3-W	Landrace-2	LDR2	ECP
LDR2-4-W	Landrace-2	LDR2	ECP
LDR2-5-W	Landrace-2	LDR2	ECP
LDR2-6-W	Landrace-2	LDR2	ECP
LDR2-7-W	Landrace-2	LDR2	ECP
LDR2-8-W	Landrace-2	LDR2	ECP
LDR2-9-W	Landrace-2	LDR2	ECP
LDR3-10-W	Landrace-3	LDR3	ECP
LDR3-11-W	Landrace-3	LDR3	ECP
LDR3-12-W	Landrace-3	LDR3	ECP
LDR3-13-W	Landrace-3	LDR3	ECP
LDR3-14-W	Landrace-3	LDR3	ECP
LDR3-15-W	Landrace-3	LDR3	ECP
LDR3-1-W	Landrace-3	LDR3	ECP
LDR3-2-W	Landrace-3	LDR3	ECP
LDR3-3-W	Landrace-3	LDR3	ECP
LDR3-4-W	Landrace-3	LDR3	ECP
LDR3-5-W	Landrace-3	LDR3	ECP
LDR3-6-W	Landrace-3	LDR3	ECP
LDR3-7-W	Landrace-3	LDR3	ECP
LDR3-8-W	Landrace-3	LDR3	ECP
LDR3-9-W	Landrace-3	LDR3	ECP
LDR4-10-J	Landrace-4	LDR4	ECP
LDR4-11-J	Landrace-4	LDR4	ECP
LDR4-12-J	Landrace-4	LDR4	ECP
LDR4-13-J	Landrace-4	LDR4	ECP
LDR4-15-J	Landrace-4	LDR4	ECP
LDR4-16-J	Landrace-4	LDR4	ECP
LDR4-17-J	Landrace-4	LDR4	ECP
LDR4-18-J	Landrace-4	LDR4	ECP
LDR4-23-J	Landrace-4	LDR4	ECP
LDR4-24-J	Landrace-4	LDR4	ECP
LDR4-26-J	Landrace-4	LDR4	ECP
LDR4-29-J	Landrace-4	LDR4	ECP
LDR4-30-J	Landrace-4	LDR4	ECP
LDR4-31-J	Landrace-4	LDR4	ECP
LDR4-33-J	Landrace-4	LDR4	ECP
LDR4-35-J	Landrace-4	LDR4	ECP
LDR4-4-J	Landrace-4	LDR4	ECP
LDR4-6-J	Landrace-4	LDR4	ECP
LDR4-8-J	Landrace-4	LDR4	ECP
LDR4-9-J	Landrace-4	LDR4	ECP
LDR5-12-W	Landrace-5	LDR5	ECP
LDR5-17-W	Landrace-5	LDR5	ECP
LDR5-18-W	Landrace-5	LDR5	ECP
LDR5-1-W	Landrace-5	LDR5	ECP
LDR5-20-W	Landrace-5	LDR5	ECP
LDR5-21-W	Landrace-5	LDR5	ECP
LDR5-22-W	Landrace-5	LDR5	ECP
LDR5-23-W	Landrace-5	LDR5	ECP
LDR5-24-W	Landrace-5	LDR5	ECP
LDR5-28-W	Landrace-5	LDR5	ECP
LDR5-29-W	Landrace-5	LDR5	ECP
LDR5-30-W	Landrace-5	LDR5	ECP
LDR5-31-W	Landrace-5	LDR5	ECP
LDR5-3-W	Landrace-5	LDR5	ECP
LDR5-4-W	Landrace-5	LDR5	ECP
LDR5-5-W	Landrace-5	LDR5	ECP
LDR5-6-W	Landrace-5	LDR5	ECP
LDR5-7-W	Landrace-5	LDR5	ECP
LDR5-8-W	Landrace-5	LDR5	ECP
LDR5-9-W	Landrace-5	LDR5	ECP
LDR6-10-M	Landrace-6	LDR6	ECP
LDR6-11-M	Landrace-6	LDR6	ECP
LDR6-12-M	Landrace-6	LDR6	ECP
LDR6-13-M	Landrace-6	LDR6	ECP
LDR6-14-M	Landrace-6	LDR6	ECP
LDR6-15-M	Landrace-6	LDR6	ECP
LDR6-18-M	Landrace-6	LDR6	ECP
LDR6-19-M	Landrace-6	LDR6	ECP
LDR6-20-M	Landrace-6	LDR6	ECP
LDR6-21-M	Landrace-6	LDR6	ECP
LDR6-22-M	Landrace-6	LDR6	ECP
LDR6-25-M	Landrace-6	LDR6	ECP
LDR6-26-M	Landrace-6	LDR6	ECP
LDR6-27-M	Landrace-6	LDR6	ECP
LDR6-28-M	Landrace-6	LDR6	ECP
LDR6-2-M	Landrace-6	LDR6	ECP
LDR6-3-M	Landrace-6	LDR6	ECP
LDR6-4-M	Landrace-6	LDR6	ECP
LDR6-8-M	Landrace-6	LDR6	ECP
LDR6-9-M	Landrace-6	LDR6	ECP
LDR7-18-W	Landrace-7	LDR7	ECP
LDR7-19-W	Landrace-7	LDR7	ECP
LDR7-25-W	Landrace-7	LDR7	ECP
LDR7-26-W	Landrace-7	LDR7	ECP
LDR7-38-W	Landrace-7	LDR7	ECP
LDR7-39-W	Landrace-7	LDR7	ECP
LDR7-40-W	Landrace-7	LDR7	ECP
LDR7-41-W	Landrace-7	LDR7	ECP
LDR7-42-W	Landrace-7	LDR7	ECP
LDR7-43-W	Landrace-7	LDR7	ECP
LDR7-44-W	Landrace-7	LDR7	ECP
LDR7-45-W	Landrace-7	LDR7	ECP
LDR7-47-W	Landrace-7	LDR7	ECP
LDR7-50-W	Landrace-7	LDR7	ECP
LDR7-51-W	Landrace-7	LDR7	ECP
LDR7-52-W	Landrace-7	LDR7	ECP
LDR7-53-W	Landrace-7	LDR7	ECP
LDR7-54-W	Landrace-7	LDR7	ECP
LDR7-55-W	Landrace-7	LDR7	ECP
LDR7-56-W	Landrace-7	LDR7	ECP
CNLA-10-J	China-Leanhua	LH	CMDP
CNLA-11-J	China-Leanhua	LH	CMDP
CNLA-12-J	China-Leanhua	LH	CMDP
CNLA-13-J	China-Leanhua	LH	CMDP
CNLA-14-J	China-Leanhua	LH	CMDP
CNLA-15-J	China-Leanhua	LH	CMDP
CNLA-16-J	China-Leanhua	LH	CMDP
CNLA-17-J	China-Leanhua	LH	CMDP
CNLA-1-J	China-Leanhua	LH	CMDP
CNLA-2-J	China-Leanhua	LH	CMDP
CNLA-3-J	China-Leanhua	LH	CMDP
CNLA-4-J	China-Leanhua	LH	CMDP
CNLA-5-J	China-Leanhua	LH	CMDP
CNLA-6-J	China-Leanhua	LH	CMDP
CNLA-7-J	China-Leanhua	LH	CMDP
CNLA-8-J	China-Leanhua	LH	CMDP
CNLA-9-J	China-Leanhua	LH	CMDP
CNLP-10-W	China-Leping-Spotted	LPS	CMDP
CNLP-11-W	China-Leping-Spotted	LPS	CMDP
CNLP-12-W	China-Leping-Spotted	LPS	CMDP
CNLP-13-W	China-Leping-Spotted	LPS	CMDP
CNLP-14-W	China-Leping-Spotted	LPS	CMDP
CNLP-15-W	China-Leping-Spotted	LPS	CMDP
CNLP-16-W	China-Leping-Spotted	LPS	CMDP
CNLP-17-W	China-Leping-Spotted	LPS	CMDP
CNLP-18-W	China-Leping-Spotted	LPS	CMDP
CNLP-19-W	China-Leping-Spotted	LPS	CMDP
CNLP-1-W	China-Leping-Spotted	LPS	CMDP
CNLP-20-W	China-Leping-Spotted	LPS	CMDP
CNLP-2-W	China-Leping-Spotted	LPS	CMDP
CNLP-3-W	China-Leping-Spotted	LPS	CMDP
CNLP-4-W	China-Leping-Spotted	LPS	CMDP
CNLP-5-W	China-Leping-Spotted	LPS	CMDP
CNLP-6-W	China-Leping-Spotted	LPS	CMDP
CNLP-7-W	China-Leping-Spotted	LPS	CMDP
CNLP-8-W	China-Leping-Spotted	LPS	CMDP
CNLP-9-W	China-Leping-Spotted	LPS	CMDP
CNLT-10-W	China-Lantang	LT	CSDP
CNLT-11-W	China-Lantang	LT	CSDP
CNLT-12-W	China-Lantang	LT	CSDP
CNLT-13-W	China-Lantang	LT	CSDP
CNLT-14-W	China-Lantang	LT	CSDP
CNLT-15-W	China-Lantang	LT	CSDP
CNLT-16-W	China-Lantang	LT	CSDP
CNLT-17-W	China-Lantang	LT	CSDP
CNLT-18-W	China-Lantang	LT	CSDP
CNLT-19-W	China-Lantang	LT	CSDP
CNLT-1-W	China-Lantang	LT	CSDP
CNLT-20-W	China-Lantang	LT	CSDP
CNLT-2-W	China-Lantang	LT	CSDP
CNLT-3-W	China-Lantang	LT	CSDP
CNLT-4-W	China-Lantang	LT	CSDP
CNLT-5-W	China-Lantang	LT	CSDP
CNLT-6-W	China-Lantang	LT	CSDP
CNLT-7-W	China-Lantang	LT	CSDP
CNLT-8-W	China-Lantang	LT	CSDP
CNLT-9-W	China-Lantang	LT	CSDP
CNLH-10-J	China-Laiwuhei	LWH	CNDP
CNLH-11-J	China-Laiwuhei	LWH	CNDP
CNLH-12-J	China-Laiwuhei	LWH	CNDP
CNLH-13-J	China-Laiwuhei	LWH	CNDP
CNLH-14-J	China-Laiwuhei	LWH	CNDP
CNLH-15-J	China-Laiwuhei	LWH	CNDP
CNLH-16-J	China-Laiwuhei	LWH	CNDP
CNLH-17-J	China-Laiwuhei	LWH	CNDP
CNLH-18-J	China-Laiwuhei	LWH	CNDP
CNLH-1-J	China-Laiwuhei	LWH	CNDP
CNLH-2-J	China-Laiwuhei	LWH	CNDP
CNLH-3-J	China-Laiwuhei	LWH	CNDP
CNLH-4-J	China-Laiwuhei	LWH	CNDP
CNLH-5-J	China-Laiwuhei	LWH	CNDP
CNLH-6-J	China-Laiwuhei	LWH	CNDP
CNLH-7-J	China-Laiwuhei	LWH	CNDP
CNLH-8-J	China-Laiwuhei	LWH	CNDP
CNLH-9-J	China-Laiwuhei	LWH	CNDP
LWT1-10-W	LargeWhite-1	LWT1	ECP
LWT1-11-W	LargeWhite-1	LWT1	ECP
LWT1-12-W	LargeWhite-1	LWT1	ECP
LWT1-13-W	LargeWhite-1	LWT1	ECP
LWT1-14-W	LargeWhite-1	LWT1	ECP
LWT1-15-W	LargeWhite-1	LWT1	ECP
LWT1-16-W	LargeWhite-1	LWT1	ECP
LWT1-1-W	LargeWhite-1	LWT1	ECP
LWT1-2-W	LargeWhite-1	LWT1	ECP
LWT1-3-W	LargeWhite-1	LWT1	ECP
LWT1-4-W	LargeWhite-1	LWT1	ECP
LWT1-5-W	LargeWhite-1	LWT1	ECP
LWT1-6-W	LargeWhite-1	LWT1	ECP
LWT1-7-W	LargeWhite-1	LWT1	ECP
LWT1-8-W	LargeWhite-1	LWT1	ECP
LWT1-9-W	LargeWhite-1	LWT1	ECP
LWT2-15-J	LargeWhite-2	LWT2	ECP
LWT2-17-J	LargeWhite-2	LWT2	ECP
LWT2-18-J	LargeWhite-2	LWT2	ECP
LWT2-1-J	LargeWhite-2	LWT2	ECP
LWT2-23-J	LargeWhite-2	LWT2	ECP
LWT2-24-J	LargeWhite-2	LWT2	ECP
LWT2-25-J	LargeWhite-2	LWT2	ECP
LWT2-26-J	LargeWhite-2	LWT2	ECP
LWT2-27-J	LargeWhite-2	LWT2	ECP
LWT2-29-J	LargeWhite-2	LWT2	ECP
LWT2-2-J	LargeWhite-2	LWT2	ECP
LWT2-31-J	LargeWhite-2	LWT2	ECP
LWT2-32-J	LargeWhite-2	LWT2	ECP
LWT2-33-J	LargeWhite-2	LWT2	ECP
LWT2-35-J	LargeWhite-2	LWT2	ECP
LWT2-3-J	LargeWhite-2	LWT2	ECP
LWT2-4-J	LargeWhite-2	LWT2	ECP
LWT2-5-J	LargeWhite-2	LWT2	ECP
LWT2-6-J	LargeWhite-2	LWT2	ECP
LWT2-7-J	LargeWhite-2	LWT2	ECP
LWT3-17-W	LargeWhite-3	LWT3	ECP
LWT3-20-W	LargeWhite-3	LWT3	ECP
LWT3-21-W	LargeWhite-3	LWT3	ECP
LWT3-24-W	LargeWhite-3	LWT3	ECP
LWT3-25-W	LargeWhite-3	LWT3	ECP
LWT3-28-W	LargeWhite-3	LWT3	ECP
LWT3-30-W	LargeWhite-3	LWT3	ECP
LWT3-31-W	LargeWhite-3	LWT3	ECP
LWT3-32-W	LargeWhite-3	LWT3	ECP
LWT3-33-W	LargeWhite-3	LWT3	ECP
LWT3-36-W	LargeWhite-3	LWT3	ECP
LWT3-38-W	LargeWhite-3	LWT3	ECP
LWT3-39-W	LargeWhite-3	LWT3	ECP
LWT3-40-W	LargeWhite-3	LWT3	ECP
LWT3-41-W	LargeWhite-3	LWT3	ECP
LWT3-42-W	LargeWhite-3	LWT3	ECP
LWT3-44-W	LargeWhite-3	LWT3	ECP
LWT3-45-W	LargeWhite-3	LWT3	ECP
LWT3-8-W	LargeWhite-3	LWT3	ECP
LWT3-9-W	LargeWhite-3	LWT3	ECP
LWT4-61-W	LargeWhite-4	LWT4	ECP
LWT4-62-W	LargeWhite-4	LWT4	ECP
LWT4-63-W	LargeWhite-4	LWT4	ECP
LWT4-64-W	LargeWhite-4	LWT4	ECP
LWT4-65-W	LargeWhite-4	LWT4	ECP
LWT4-67-W	LargeWhite-4	LWT4	ECP
LWT4-69-W	LargeWhite-4	LWT4	ECP
LWT4-70-W	LargeWhite-4	LWT4	ECP
LWT4-71-W	LargeWhite-4	LWT4	ECP
LWT4-72-W	LargeWhite-4	LWT4	ECP
LWT4-73-W	LargeWhite-4	LWT4	ECP
LWT4-74-W	LargeWhite-4	LWT4	ECP
LWT4-75-W	LargeWhite-4	LWT4	ECP
LWT4-76-W	LargeWhite-4	LWT4	ECP
LWT4-77-W	LargeWhite-4	LWT4	ECP
LWT4-79-W	LargeWhite-4	LWT4	ECP
LWT4-80-W	LargeWhite-4	LWT4	ECP
LWT4-82-W	LargeWhite-4	LWT4	ECP
LWT4-83-W	LargeWhite-4	LWT4	ECP
LWT4-84-W	LargeWhite-4	LWT4	ECP
CNMG-10-J	China-Mingguangxiaoer	MGXE	CSWDP
CNMG-11-J	China-Mingguangxiaoer	MGXE	CSWDP
CNMG-12-J	China-Mingguangxiaoer	MGXE	CSWDP
CNMG-13-J	China-Mingguangxiaoer	MGXE	CSWDP
CNMG-14-J	China-Mingguangxiaoer	MGXE	CSWDP
CNMG-15-J	China-Mingguangxiaoer	MGXE	CSWDP
CNMG-16-J	China-Mingguangxiaoer	MGXE	CSWDP
CNMG-1-J	China-Mingguangxiaoer	MGXE	CSWDP
CNMG-2-J	China-Mingguangxiaoer	MGXE	CSWDP
CNMG-3-J	China-Mingguangxiaoer	MGXE	CSWDP
CNMG-4-J	China-Mingguangxiaoer	MGXE	CSWDP
CNMG-5-J	China-Mingguangxiaoer	MGXE	CSWDP
CNMG-6-J	China-Mingguangxiaoer	MGXE	CSWDP
CNMG-7-J	China-Mingguangxiaoer	MGXE	CSWDP
CNMG-8-J	China-Mingguangxiaoer	MGXE	CSWDP
CNMG-9-J	China-Mingguangxiaoer	MGXE	CSWDP
CNMS-10-W	China-Meishan	MS	CEDP
CNMS-11-W	China-Meishan	MS	CEDP
CNMS-12-W	China-Meishan	MS	CEDP
CNMS-13-W	China-Meishan	MS	CEDP
CNMS-15-W	China-Meishan	MS	CEDP
CNMS-16-W	China-Meishan	MS	CEDP
CNMS-17-W	China-Meishan	MS	CEDP
CNMS-18-W	China-Meishan	MS	CEDP
CNMS-19-W	China-Meishan	MS	CEDP
CNMS-20-W	China-Meishan	MS	CEDP
CNMS-21-W	China-Meishan	MS	CEDP
CNMS-25-W	China-Meishan	MS	CEDP
CNMS-31-W	China-Meishan	MS	CEDP
CNMS-33-W	China-Meishan	MS	CEDP
CNMS-34-W	China-Meishan	MS	CEDP
CNMS-37-W	China-Meishan	MS	CEDP
CNMS-6-W	China-Meishan	MS	CEDP
CNMS-7-W	China-Meishan	MS	CEDP
CNMS-8-W	China-Meishan	MS	CEDP
CNMS-9-W	China-Meishan	MS	CEDP
CNMZ-10-J	China-Minzhu	MZ	CNDP
CNMZ-11-J	China-Minzhu	MZ	CNDP
CNMZ-12-J	China-Minzhu	MZ	CNDP
CNMZ-13-J	China-Minzhu	MZ	CNDP
CNMZ-14-J	China-Minzhu	MZ	CNDP
CNMZ-15-J	China-Minzhu	MZ	CNDP
CNMZ-16-J	China-Minzhu	MZ	CNDP
CNMZ-17-J	China-Minzhu	MZ	CNDP
CNMZ-18-J	China-Minzhu	MZ	CNDP
CNMZ-19-J	China-Minzhu	MZ	CNDP
CNMZ-1-J	China-Minzhu	MZ	CNDP
CNMZ-20-J	China-Minzhu	MZ	CNDP
CNMZ-2-J	China-Minzhu	MZ	CNDP
CNMZ-3-J	China-Minzhu	MZ	CNDP
CNMZ-4-J	China-Minzhu	MZ	CNDP
CNMZ-5-J	China-Minzhu	MZ	CNDP
CNMZ-6-J	China-Minzhu	MZ	CNDP
CNMZ-7-J	China-Minzhu	MZ	CNDP
CNMZ-8-J	China-Minzhu	MZ	CNDP
CNMZ-9-J	China-Minzhu	MZ	CNDP
CNNJ-10-J	China-Neijiang	NJ	CSWDP
CNNJ-11-J	China-Neijiang	NJ	CSWDP
CNNJ-12-J	China-Neijiang	NJ	CSWDP
CNNJ-13-J	China-Neijiang	NJ	CSWDP
CNNJ-14-J	China-Neijiang	NJ	CSWDP
CNNJ-15-J	China-Neijiang	NJ	CSWDP
CNNJ-16-J	China-Neijiang	NJ	CSWDP
CNNJ-1-J	China-Neijiang	NJ	CSWDP
CNNJ-2-J	China-Neijiang	NJ	CSWDP
CNNJ-3-J	China-Neijiang	NJ	CSWDP
CNNJ-4-J	China-Neijiang	NJ	CSWDP
CNNJ-5-J	China-Neijiang	NJ	CSWDP
CNNJ-6-J	China-Neijiang	NJ	CSWDP
CNNJ-7-J	China-Neijiang	NJ	CSWDP
CNNJ-8-J	China-Neijiang	NJ	CSWDP
CNNJ-9-J	China-Neijiang	NJ	CSWDP
BABA-1-W	Babyrousa-babyrussa(outgroup)	Outgroup	Outgroup
BABA-2-W	Babyrousa-babyrussa(outgroup)	Outgroup	Outgroup
BABA-3-W	Babyrousa-babyrussa(outgroup)	Outgroup	Outgroup
BABA-4-W	Babyrousa-babyrussa(outgroup)	Outgroup	Outgroup
PHAF-1-W	Phacochoerus-africanus(outgroup)	Outgroup	Outgroup
PHAF-2-W	Phacochoerus-africanus(outgroup)	Outgroup	Outgroup
PHAF-3-W	Phacochoerus-africanus(outgroup)	Outgroup	Outgroup
PHAF-4-W	Phacochoerus-africanus(outgroup)	Outgroup	Outgroup
PHAF-5-W	Phacochoerus-africanus(outgroup)	Outgroup	Outgroup
PHAF-6-W	Phacochoerus-africanus(outgroup)	Outgroup	Outgroup
PHAF-7-W	Phacochoerus-africanus(outgroup)	Outgroup	Outgroup
PHAF-8-W	Phacochoerus-africanus(outgroup)	Outgroup	Outgroup
SBSB-10-W	Sus-barbatus(outgroup)	Outgroup	Outgroup
SBSB-11-W	Sus-barbatus(outgroup)	Outgroup	Outgroup
SBSB-1-W	Sus-barbatus(outgroup)	Outgroup	Outgroup
SBSB-2-W	Sus-barbatus(outgroup)	Outgroup	Outgroup
SBSB-3-W	Sus-barbatus(outgroup)	Outgroup	Outgroup
SBSB-4-W	Sus-barbatus(outgroup)	Outgroup	Outgroup
SBSB-5-W	Sus-barbatus(outgroup)	Outgroup	Outgroup
SBSB-6-W	Sus-barbatus(outgroup)	Outgroup	Outgroup
SBSB-7-W	Sus-barbatus(outgroup)	Outgroup	Outgroup
SBSB-8-W	Sus-barbatus(outgroup)	Outgroup	Outgroup
SBSB-9-W	Sus-barbatus(outgroup)	Outgroup	Outgroup
SCEL-1-W	Sus-celebensis(outgroup)	Outgroup	Outgroup
SCEL-2-W	Sus-celebensis(outgroup)	Outgroup	Outgroup
SCEL-3-W	Sus-celebensis(outgroup)	Outgroup	Outgroup
SCEL-4-W	Sus-celebensis(outgroup)	Outgroup	Outgroup
SCEL-5-W	Sus-celebensis(outgroup)	Outgroup	Outgroup
SCEL-6-W	Sus-celebensis(outgroup)	Outgroup	Outgroup
SVSV-10-W	Sus-verrucosus(outgroup)	Outgroup	Outgroup
SVSV-1-W	Sus-verrucosus(outgroup)	Outgroup	Outgroup
SVSV-2-W	Sus-verrucosus(outgroup)	Outgroup	Outgroup
SVSV-3-W	Sus-verrucosus(outgroup)	Outgroup	Outgroup
SVSV-4-W	Sus-verrucosus(outgroup)	Outgroup	Outgroup
SVSV-5-W	Sus-verrucosus(outgroup)	Outgroup	Outgroup
SVSV-6-W	Sus-verrucosus(outgroup)	Outgroup	Outgroup
SVSV-7-W	Sus-verrucosus(outgroup)	Outgroup	Outgroup
SVSV-8-W	Sus-verrucosus(outgroup)	Outgroup	Outgroup
SVSV-9-W	Sus-verrucosus(outgroup)	Outgroup	Outgroup
CNRC-14-J	China-Rongchang	RC	CSWDP
CNRC-17-J	China-Rongchang	RC	CSWDP
CNRC-18-J	China-Rongchang	RC	CSWDP
CNRC-19-W	China-Rongchang	RC	CSWDP
CNRC-20-W	China-Rongchang	RC	CSWDP
CNRC-21-W	China-Rongchang	RC	CSWDP
CNRC-22-W	China-Rongchang	RC	CSWDP
CNRC-23-W	China-Rongchang	RC	CSWDP
CNRC-24-W	China-Rongchang	RC	CSWDP
CNRC-25-W	China-Rongchang	RC	CSWDP
CNRC-26-W	China-Rongchang	RC	CSWDP
CNRC-27-W	China-Rongchang	RC	CSWDP
CNRC-28-W	China-Rongchang	RC	CSWDP
CNRC-29-W	China-Rongchang	RC	CSWDP
CNRC-30-W	China-Rongchang	RC	CSWDP
CNRC-32-W	China-Rongchang	RC	CSWDP
CNRC-33-W	China-Rongchang	RC	CSWDP
CNRC-34-W	China-Rongchang	RC	CSWDP
CNRC-35-W	China-Rongchang	RC	CSWDP
CNRC-36-W	China-Rongchang	RC	CSWDP
CNSZ-10-J	China-Shaziling	SZL	CMDP
CNSZ-11-J	China-Shaziling	SZL	CMDP
CNSZ-1-J	China-Shaziling	SZL	CMDP
CNSZ-2-J	China-Shaziling	SZL	CMDP
CNSZ-3-J	China-Shaziling	SZL	CMDP
CNSZ-4-J	China-Shaziling	SZL	CMDP
CNSZ-5-J	China-Shaziling	SZL	CMDP
CNSZ-6-J	China-Shaziling	SZL	CMDP
CNSZ-7-J	China-Shaziling	SZL	CMDP
CNSZ-8-J	China-Shaziling	SZL	CMDP
CNSZ-9-J	China-Shaziling	SZL	CMDP
CNTC-10-J	China-Tongcheng	TC	CMDP
CNTC-11-J	China-Tongcheng	TC	CMDP
CNTC-12-J	China-Tongcheng	TC	CMDP
CNTC-13-J	China-Tongcheng	TC	CMDP
CNTC-14-J	China-Tongcheng	TC	CMDP
CNTC-15-J	China-Tongcheng	TC	CMDP
CNTC-16-J	China-Tongcheng	TC	CMDP
CNTC-1-J	China-Tongcheng	TC	CMDP
CNTC-2-J	China-Tongcheng	TC	CMDP
CNTC-3-J	China-Tongcheng	TC	CMDP
CNTC-4-J	China-Tongcheng	TC	CMDP
CNTC-5-J	China-Tongcheng	TC	CMDP
CNTC-6-J	China-Tongcheng	TC	CMDP
CNTC-7-J	China-Tongcheng	TC	CMDP
CNTC-8-J	China-Tongcheng	TC	CMDP
CNTC-9-J	China-Tongcheng	TC	CMDP
CNWN-10-W	China-Wannan-Spotted	WNS	CMDP
CNWN-11-W	China-Wannan-Spotted	WNS	CMDP
CNWN-12-W	China-Wannan-Spotted	WNS	CMDP
CNWN-13-W	China-Wannan-Spotted	WNS	CMDP
CNWN-14-W	China-Wannan-Spotted	WNS	CMDP
CNWN-15-W	China-Wannan-Spotted	WNS	CMDP
CNWN-16-W	China-Wannan-Spotted	WNS	CMDP
CNWN-17-W	China-Wannan-Spotted	WNS	CMDP
CNWN-18-W	China-Wannan-Spotted	WNS	CMDP
CNWN-1-W	China-Wannan-Spotted	WNS	CMDP
CNWN-2-W	China-Wannan-Spotted	WNS	CMDP
CNWN-3-W	China-Wannan-Spotted	WNS	CMDP
CNWN-4-W	China-Wannan-Spotted	WNS	CMDP
CNWN-5-W	China-Wannan-Spotted	WNS	CMDP
CNWN-6-W	China-Wannan-Spotted	WNS	CMDP
CNWN-7-W	China-Wannan-Spotted	WNS	CMDP
CNWN-8-W	China-Wannan-Spotted	WNS	CMDP
CNWN-9-W	China-Wannan-Spotted	WNS	CMDP
CNWZ-10-J	China-Wuzhishan	WZS	CSDP
CNWZ-11-J	China-Wuzhishan	WZS	CSDP
CNWZ-12-J	China-Wuzhishan	WZS	CSDP
CNWZ-13-J	China-Wuzhishan	WZS	CSDP
CNWZ-14-J	China-Wuzhishan	WZS	CSDP
CNWZ-15-J	China-Wuzhishan	WZS	CSDP
CNWZ-16-J	China-Wuzhishan	WZS	CSDP
CNWZ-1-J	China-Wuzhishan	WZS	CSDP
CNWZ-2-J	China-Wuzhishan	WZS	CSDP
CNWZ-3-J	China-Wuzhishan	WZS	CSDP
CNWZ-4-J	China-Wuzhishan	WZS	CSDP
CNWZ-5-J	China-Wuzhishan	WZS	CSDP
CNWZ-6-J	China-Wuzhishan	WZS	CSDP
CNWZ-7-J	China-Wuzhishan	WZS	CSDP
CNWZ-8-J	China-Wuzhishan	WZS	CSDP
CNWZ-9-J	China-Wuzhishan	WZS	CSDP
CNXI-10-W	China-Xiang	XIANG	CSDP
CNXI-11-W	China-Xiang	XIANG	CSDP
CNXI-12-W	China-Xiang	XIANG	CSDP
CNXI-13-W	China-Xiang	XIANG	CSDP
CNXI-1-W	China-Xiang	XIANG	CSDP
CNXI-2-W	China-Xiang	XIANG	CSDP
CNXI-3-W	China-Xiang	XIANG	CSDP
CNXI-4-W	China-Xiang	XIANG	CSDP
CNXI-5-W	China-Xiang	XIANG	CSDP
CNXI-6-W	China-Xiang	XIANG	CSDP
CNXI-7-W	China-Xiang	XIANG	CSDP
CNXI-8-W	China-Xiang	XIANG	CSDP
CNXI-9-W	China-Xiang	XIANG	CSDP

## Sheet: Table S3
Table S3. Sample information of resequencing data used in this study
Sample name	Breed	Abbreviation	Population
CB26-1	Bamei	BAM	CNDP
CB26-2	Bamei	BAM	CNDP
CB26-3	Bamei	BAM	CNDP
CB26-4	Bamei	BAM	CNDP
CB26-5	Bamei	BAM	CNDP
CB26-6	Bamei	BAM	CNDP
CB27-1	Baoshan	BAS	CSDP
CB27-2	Baoshan	BAS	CSDP
CB27-3	Baoshan	BAS	CSDP
CB27-4	Baoshan	BAS	CSDP
CB27-5	Baoshan	BAS	CSDP
CB27-6	Baoshan	BAS	CSDP
BMX_012	Bamaxiang	BMX	CSDP
BMX_013	Bamaxiang	BMX	CSDP
BMX_02	Bamaxiang	BMX	CSDP
BMX_04	Bamaxiang	BMX	CSDP
BMX_06	Bamaxiang	BMX	CSDP
BMX_09	Bamaxiang	BMX	CSDP
BMX_1	Bamaxiang	BMX	CSDP
BMX_10	Bamaxiang	BMX	CSDP
BMX_12	Bamaxiang	BMX	CSDP
BMX_13	Bamaxiang	BMX	CSDP
BMX_14	Bamaxiang	BMX	CSDP
BMX_16	Bamaxiang	BMX	CSDP
BMX_18	Bamaxiang	BMX	CSDP
BMX_19	Bamaxiang	BMX	CSDP
BMX_20	Bamaxiang	BMX	CSDP
BMX_23	Bamaxiang	BMX	CSDP
BMX_24	Bamaxiang	BMX	CSDP
BMX_28	Bamaxiang	BMX	CSDP
BMX_29	Bamaxiang	BMX	CSDP
BMX_3	Bamaxiang	BMX	CSDP
BMX_31	Bamaxiang	BMX	CSDP
BMX_32	Bamaxiang	BMX	CSDP
BMX_34	Bamaxiang	BMX	CSDP
BMX_35	Bamaxiang	BMX	CSDP
BMX_36	Bamaxiang	BMX	CSDP
BMX_37	Bamaxiang	BMX	CSDP
BMX_4	Bamaxiang	BMX	CSDP
BMX_6	Bamaxiang	BMX	CSDP
BMX_8	Bamaxiang	BMX	CSDP
BMX_X002	Bamaxiang	BMX	CSDP
BMX_X010	Bamaxiang	BMX	CSDP
B1771	Bamaxiang	BMX	CSDP
B1818	Bamaxiang	BMX	CSDP
B1889	Bamaxiang	BMX	CSDP
B1945	Bamaxiang	BMX	CSDP
B1936	Bamaxiang	BMX	CSDP
B1929	Bamaxiang	BMX	CSDP
B1918	Bamaxiang	BMX	CSDP
B1347	Bamaxiang	BMX	CSDP
B1881	Bamaxiang	BMX	CSDP
B1367	Bamaxiang	BMX	CSDP
B1971	Bamaxiang	BMX	CSDP
B1908	Bamaxiang	BMX	CSDP
B1860	Bamaxiang	BMX	CSDP
B1770	Bamaxiang	BMX	CSDP
B1767	Bamaxiang	BMX	CSDP
B3242	Bamaxiang	BMX	CSDP
B1376	Bamaxiang	BMX	CSDP
B1353	Bamaxiang	BMX	CSDP
B3273	Bamaxiang	BMX	CSDP
B3249	Bamaxiang	BMX	CSDP
B3221	Bamaxiang	BMX	CSDP
B1977	Bamaxiang	BMX	CSDP
B1998	Bamaxiang	BMX	CSDP
B3295	Bamaxiang	BMX	CSDP
B1988	Bamaxiang	BMX	CSDP
B1328	Bamaxiang	BMX	CSDP
B3231	Bamaxiang	BMX	CSDP
B3253	Bamaxiang	BMX	CSDP
B3239	Bamaxiang	BMX	CSDP
B3238	Bamaxiang	BMX	CSDP
B3235	Bamaxiang	BMX	CSDP
B3237	Bamaxiang	BMX	CSDP
B3241	Bamaxiang	BMX	CSDP
B3521	Bamaxiang	BMX	CSDP
B3513	Bamaxiang	BMX	CSDP
B3276	Bamaxiang	BMX	CSDP
B3291	Bamaxiang	BMX	CSDP
B3260	Bamaxiang	BMX	CSDP
B3503	Bamaxiang	BMX	CSDP
B1773	Bamaxiang	BMX	CSDP
27	Bamaxiang	BMX	CSDP
CB8-1	Bamaxiang	BMX	CSDP
CB8-2	Bamaxiang	BMX	CSDP
CB8-3	Bamaxiang	BMX	CSDP
CB8-4	Bamaxiang	BMX	CSDP
CB8-5	Bamaxiang	BMX	CSDP
CB8-6	Bamaxiang	BMX	CSDP
H12	Bamaxiang	BMX	CSDP
H14	Bamaxiang	BMX	CSDP
H18	Bamaxiang	BMX	CSDP
H19	Bamaxiang	BMX	CSDP
H21	Bamaxiang	BMX	CSDP
H25	Bamaxiang	BMX	CSDP
EDLY0091	EDLY	EDLY	EHP
EDLY0093	EDLY	EDLY	EHP
EDLY0094	EDLY	EDLY	EHP
EDLY0095	EDLY	EDLY	EHP
EDLY0096	EDLY	EDLY	EHP
EDLY0097	EDLY	EDLY	EHP
EDLY0098	EDLY	EDLY	EHP
EDLY0099	EDLY	EDLY	EHP
EDLY0100	EDLY	EDLY	EHP
EDLY0104	EDLY	EDLY	EHP
EDLY0106	EDLY	EDLY	EHP
EDLY0107	EDLY	EDLY	EHP
EDLY0108	EDLY	EDLY	EHP
EDLY0110	EDLY	EDLY	EHP
EDLY0111	EDLY	EDLY	EHP
EDLY0112	EDLY	EDLY	EHP
EDLY0113	EDLY	EDLY	EHP
EDLY0114	EDLY	EDLY	EHP
EDLY0115	EDLY	EDLY	EHP
EDLY0116	EDLY	EDLY	EHP
EDLY0117	EDLY	EDLY	EHP
EDLY0119	EDLY	EDLY	EHP
EDLY0120	EDLY	EDLY	EHP
EDLY0121	EDLY	EDLY	EHP
EDLY0131	EDLY	EDLY	EHP
EDLY0132	EDLY	EDLY	EHP
EDLY0133	EDLY	EDLY	EHP
EDLY0134	EDLY	EDLY	EHP
EDLY0136	EDLY	EDLY	EHP
EDLY0137	EDLY	EDLY	EHP
EDLY0138	EDLY	EDLY	EHP
EDLY0139	EDLY	EDLY	EHP
EDLY0140	EDLY	EDLY	EHP
EDLY0141	EDLY	EDLY	EHP
EDLY0142	EDLY	EDLY	EHP
EDLY0144	EDLY	EDLY	EHP
EDLY0145	EDLY	EDLY	EHP
EDLY0146	EDLY	EDLY	EHP
EDLY0147	EDLY	EDLY	EHP
EDLY0149	EDLY	EDLY	EHP
EDLY0150	EDLY	EDLY	EHP
EDLY0371	EDLY	EDLY	EHP
EDLY1325	EDLY	EDLY	EHP
A3	Duroc	DUR	ECP
A4	Duroc	DUR	ECP
A5	Duroc	DUR	ECP
A6	Duroc	DUR	ECP
A7	Duroc	DUR	ECP
A8	Duroc	DUR	ECP
A9	Duroc	DUR	ECP
A11	Duroc	DUR	ECP
A13	Duroc	DUR	ECP
A14	Duroc	DUR	ECP
SRR1177806	Duroc	DUR	ECP
SRR1577858	Duroc	DUR	ECP
SRR1577860	Duroc	DUR	ECP
SRR1577862	Duroc	DUR	ECP
SRR1577865	Duroc	DUR	ECP
SRR1577866	Duroc	DUR	ECP
SRR1577867	Duroc	DUR	ECP
SRR1577868	Duroc	DUR	ECP
SRR1577869	Duroc	DUR	ECP
SRR1577870	Duroc	DUR	ECP
SRR1577871	Duroc	DUR	ECP
SRR1577872	Duroc	DUR	ECP
SRR1577873	Duroc	DUR	ECP
SRR1577875	Duroc	DUR	ECP
SRR1577876	Duroc	DUR	ECP
SRR1577877	Duroc	DUR	ECP
SRR1577878	Duroc	DUR	ECP
SRR1577879	Duroc	DUR	ECP
SRR1577880	Duroc	DUR	ECP
EHL1107	Erhualian	EHL	CEDP
EHL1111	Erhualian	EHL	CEDP
EHL1201	Erhualian	EHL	CEDP
EHL1205	Erhualian	EHL	CEDP
EHL2003	Erhualian	EHL	CEDP
EHL2043	Erhualian	EHL	CEDP
EHL2105	Erhualian	EHL	CEDP
EHL4325	Erhualian	EHL	CEDP
EHL5208	Erhualian	EHL	CEDP
E1509A	Erhualian	EHL	CEDP
E1546A	Erhualian	EHL	CEDP
E1554A	Erhualian	EHL	CEDP
E1537A	Erhualian	EHL	CEDP
E1588A	Erhualian	EHL	CEDP
E2015A	Erhualian	EHL	CEDP
E2037A	Erhualian	EHL	CEDP
E1521A	Erhualian	EHL	CEDP
E2405A	Erhualian	EHL	CEDP
E1539A	Erhualian	EHL	CEDP
E2434A	Erhualian	EHL	CEDP
E2433A	Erhualian	EHL	CEDP
E1519A	Erhualian	EHL	CEDP
E2430A	Erhualian	EHL	CEDP
E1598A	Erhualian	EHL	CEDP
E2415A	Erhualian	EHL	CEDP
E2023A	Erhualian	EHL	CEDP
E2084A	Erhualian	EHL	CEDP
E2005A	Erhualian	EHL	CEDP
E2480B	Erhualian	EHL	CEDP
E2057A	Erhualian	EHL	CEDP
E2286A	Erhualian	EHL	CEDP
E2087A	Erhualian	EHL	CEDP
E2231A	Erhualian	EHL	CEDP
E2493B	Erhualian	EHL	CEDP
E1421B	Erhualian	EHL	CEDP
E2269A	Erhualian	EHL	CEDP
E2259A	Erhualian	EHL	CEDP
E1458B	Erhualian	EHL	CEDP
E2249A	Erhualian	EHL	CEDP
E2219B	Erhualian	EHL	CEDP
E1444B	Erhualian	EHL	CEDP
E2290A	Erhualian	EHL	CEDP
E2232A	Erhualian	EHL	CEDP
E2300A	Erhualian	EHL	CEDP
E2097A	Erhualian	EHL	CEDP
E1459B	Erhualian	EHL	CEDP
E2296A	Erhualian	EHL	CEDP
E1415B	Erhualian	EHL	CEDP
E1477B	Erhualian	EHL	CEDP
E1481B	Erhualian	EHL	CEDP
E2281B	Erhualian	EHL	CEDP
E1436B	Erhualian	EHL	CEDP
E2293B	Erhualian	EHL	CEDP
E2064B	Erhualian	EHL	CEDP
E1452B	Erhualian	EHL	CEDP
E1485B	Erhualian	EHL	CEDP
E1443B	Erhualian	EHL	CEDP
E2095B	Erhualian	EHL	CEDP
E2291B	Erhualian	EHL	CEDP
F0-90	Erhualian	EHL	CEDP
CB5-1	Erhualian	EHL	CEDP
CB5-4	Erhualian	EHL	CEDP
CB10-1	Erhualian	EHL	CEDP
CB10-2	Erhualian	EHL	CEDP
F0-38	Erhualian	EHL	CEDP
F0-52	Erhualian	EHL	CEDP
F0-54	Erhualian	EHL	CEDP
F0-58	Erhualian	EHL	CEDP
F0-68	Erhualian	EHL	CEDP
F0-74	Erhualian	EHL	CEDP
F0-94	Erhualian	EHL	CEDP
F0-124	Erhualian	EHL	CEDP
F0-126	Erhualian	EHL	CEDP
F0-142	Erhualian	EHL	CEDP
F0-146	Erhualian	EHL	CEDP
F0-174	Erhualian	EHL	CEDP
F0-196	Erhualian	EHL	CEDP
F0-292	Erhualian	EHL	CEDP
F0-1190	Erhualian	EHL	CEDP
H1	Erhualian	EHL	CEDP
H6	Erhualian	EHL	CEDP
H7	Erhualian	EHL	CEDP
H11	Erhualian	EHL	CEDP
H13	Erhualian	EHL	CEDP
H38	Erhualian	EHL	CEDP
s5162	Erhualian	EHL	CEDP
s5164	Erhualian	EHL	CEDP
s5166	Erhualian	EHL	CEDP
s5170	Erhualian	EHL	CEDP
s5188	Erhualian	EHL	CEDP
s5190	Erhualian	EHL	CEDP
s5192	Erhualian	EHL	CEDP
s5196	Erhualian	EHL	CEDP
s5292	Erhualian	EHL	CEDP
s5298	Erhualian	EHL	CEDP
s5300	Erhualian	EHL	CEDP
s5306	Erhualian	EHL	CEDP
s5310	Erhualian	EHL	CEDP
s5318	Erhualian	EHL	CEDP
s5320	Erhualian	EHL	CEDP
s5324	Erhualian	EHL	CEDP
s5326	Erhualian	EHL	CEDP
s5330	Erhualian	EHL	CEDP
s5332	Erhualian	EHL	CEDP
s5386	Erhualian	EHL	CEDP
s5388	Erhualian	EHL	CEDP
s5390	Erhualian	EHL	CEDP
s5392	Erhualian	EHL	CEDP
s5394	Erhualian	EHL	CEDP
s5398	Erhualian	EHL	CEDP
s5400	Erhualian	EHL	CEDP
s88948	Erhualian	EHL	CEDP
s88951	Erhualian	EHL	CEDP
s89059	Erhualian	EHL	CEDP
s89062	Erhualian	EHL	CEDP
s89066	Erhualian	EHL	CEDP
s89069	Erhualian	EHL	CEDP
s89538	Erhualian	EHL	CEDP
s89540	Erhualian	EHL	CEDP
s89552	Erhualian	EHL	CEDP
s89553	Erhualian	EHL	CEDP
s89554	Erhualian	EHL	CEDP
s89555	Erhualian	EHL	CEDP
s89563	Erhualian	EHL	CEDP
s89566	Erhualian	EHL	CEDP
s89568	Erhualian	EHL	CEDP
s108263	Erhualian	EHL	CEDP
s108771	Erhualian	EHL	CEDP
s108772	Erhualian	EHL	CEDP
s108775	Erhualian	EHL	CEDP
s108778	Erhualian	EHL	CEDP
s108781	Erhualian	EHL	CEDP
A18375	European Russia wild pig	ERWP	EWB
I18397	European Russia wild pig	ERWP	EWB
K18425	European Russia wild pig	ERWP	EWB
L18388	European Russia wild pig	ERWP	EWB
N18352	European Russia wild pig	ERWP	EWB
CB6-1	Hetao	HT	CNDP
CB6-2	Hetao	HT	CNDP
CB6-3	Hetao	HT	CNDP
CB6-4	Hetao	HT	CNDP
CB6-5	Hetao	HT	CNDP
CB6-6	Hetao	HT	CNDP
ERR977355	Italian wild pig	ITAW	EWB
CB20-1	Jinhua	JH	CEDP
CB20-2	Jinhua	JH	CEDP
CB20-3	Jinhua	JH	CEDP
CB20-4	Jinhua	JH	CEDP
CB20-5	Jinhua	JH	CEDP
CB20-6	Jinhua	JH	CEDP
89907D	Landrace	LR	ECP
89908D	Landrace	LR	ECP
92612D	Landrace	LR	ECP
93705D	Landrace	LR	ECP
93707D	Landrace	LR	ECP
112416D	Landrace	LR	ECP
113710D	Landrace	LR	ECP
114107D	Landrace	LR	ECP
114110D	Landrace	LR	ECP
H43	Landrace	LR	ECP
H45	Landrace	LR	ECP
H46	Landrace	LR	ECP
H48	Landrace	LR	ECP
H49	Landrace	LR	ECP
H50	Landrace	LR	ECP
H52	Landrace	LR	ECP
H54	Landrace	LR	ECP
SRR1581024	Landrace	LR	ECP
SRR1581025	Landrace	LR	ECP
SRR1581026	Landrace	LR	ECP
SRR1581027	Landrace	LR	ECP
SRR1581043	Landrace	LR	ECP
SRR1581044	Landrace	LR	ECP
SRS703289	Landrace	LR	ECP
SRS703291	Landrace	LR	ECP
CB12-1	Luchuan	LUC	CSDP
CB12-2	Luchuan	LUC	CSDP
CB12-3	Luchuan	LUC	CSDP
CB12-4	Luchuan	LUC	CSDP
CB12-5	Luchuan	LUC	CSDP
CB12-6	Luchuan	LUC	CSDP
11-146206	French LargeWhite	LW1	CEDP
12-106500	French LargeWhite	LW1	CEDP
12-110308	French LargeWhite	LW1	CEDP
12-151806	French LargeWhite	LW1	CEDP
12-189604	French LargeWhite	LW1	CEDP
12-189704	French LargeWhite	LW1	CEDP
12-202700	French LargeWhite	LW1	CEDP
12-205708	French LargeWhite	LW1	CEDP
12-214404	French LargeWhite	LW1	CEDP
12-248902	French LargeWhite	LW1	CEDP
12-260300	French LargeWhite	LW1	CEDP
12-271800	French LargeWhite	LW1	CEDP
12-272206	French LargeWhite	LW1	CEDP
12-287202	French LargeWhite	LW1	CEDP
12-292402	French LargeWhite	LW1	CEDP
12-406202	French LargeWhite	LW1	CEDP
12-496310	French LargeWhite	LW1	CEDP
13-115204	French LargeWhite	LW1	CEDP
13-119000	French LargeWhite	LW1	CEDP
13-129500	French LargeWhite	LW1	CEDP
13-137302	French LargeWhite	LW1	CEDP
13-138206	French LargeWhite	LW1	CEDP
13-164706	French LargeWhite	LW1	CEDP
13-174808	French LargeWhite	LW1	CEDP
46310C	LargeWhite	LW1	CEDP
89508D	LargeWhite	LW1	CEDP
89611D	LargeWhite	LW1	CEDP
162716C	LargeWhite	LW1	CEDP
C311303434	French LargeWhite	LW1	CEDP
C311303551	French LargeWhite	LW1	CEDP
C311303637	French LargeWhite	LW1	CEDP
C311304564	French LargeWhite	LW1	CEDP
ERR977062	LargeWhite	LW1	CEDP
H53	LargeWhite	LW1	CEDP
H56	LargeWhite	LW1	CEDP
H60	LargeWhite	LW1	CEDP
H62	LargeWhite	LW1	CEDP
H72	LargeWhite	LW1	CEDP
H87	LargeWhite	LW1	CEDP
H97	LargeWhite	LW1	CEDP
HJ31302545	French LargeWhite	LW1	CEDP
HJ31303009	French LargeWhite	LW1	CEDP
HJ31303029	French LargeWhite	LW1	CEDP
LW1	French LargeWhite	LW1	CEDP
LW2	French LargeWhite	LW1	CEDP
LW3	French LargeWhite	LW1	CEDP
LW4	French LargeWhite	LW1	CEDP
PN71302683	French LargeWhite	LW1	CEDP
PN71302725	French LargeWhite	LW1	CEDP
PN71302730	French LargeWhite	LW1	CEDP
PN71302850	French LargeWhite	LW1	CEDP
PN71303001	French LargeWhite	LW1	CEDP
SRR1581137	LargeWhite	LW1	CEDP
SRR1581138	LargeWhite	LW1	CEDP
SRR1581139	LargeWhite	LW1	CEDP
SRR1581140	LargeWhite	LW1	CEDP
SRR1581141	LargeWhite	LW1	CEDP
SRS703317	LargeWhite	LW1	CEDP
SRS703319	LargeWhite	LW1	CEDP
SRS703320	LargeWhite	LW1	CEDP
SRS703323	LargeWhite	LW1	CEDP
SRS703324	LargeWhite	LW1	CEDP
9_272801	US LargeWhite	LW2	CEDP
11_224303	US LargeWhite	LW2	CEDP
18_H-Y-113	US LargeWhite	LW2	CEDP
49_N-89	US LargeWhite	LW2	CEDP
54_N-84	US LargeWhite	LW2	CEDP
L1163	Laiwu	LWU	CNDP
L1165	Laiwu	LWU	CNDP
L1511	Laiwu	LWU	CNDP
L1609	Laiwu	LWU	CNDP
L209	Laiwu	LWU	CNDP
L211	Laiwu	LWU	CNDP
L3023	Laiwu	LWU	CNDP
L1051	Laiwu	LWU	CNDP
L1053	Laiwu	LWU	CNDP
L1037	Laiwu	LWU	CNDP
L905	Laiwu	LWU	CNDP
L1058	Laiwu	LWU	CNDP
L1028	Laiwu	LWU	CNDP
L1158	Laiwu	LWU	CNDP
L1074	Laiwu	LWU	CNDP
L1269	Laiwu	LWU	CNDP
L1187	Laiwu	LWU	CNDP
L1268	Laiwu	LWU	CNDP
L1160	Laiwu	LWU	CNDP
L1189	Laiwu	LWU	CNDP
L1072	Laiwu	LWU	CNDP
L1133	Laiwu	LWU	CNDP
L1148	Laiwu	LWU	CNDP
L1147	Laiwu	LWU	CNDP
L1159	Laiwu	LWU	CNDP
L1063	Laiwu	LWU	CNDP
L1183	Laiwu	LWU	CNDP
L1065	Laiwu	LWU	CNDP
L1067	Laiwu	LWU	CNDP
L1161	Laiwu	LWU	CNDP
L1176	Laiwu	LWU	CNDP
L1181	Laiwu	LWU	CNDP
L1131	Laiwu	LWU	CNDP
L1168	Laiwu	LWU	CNDP
L1137	Laiwu	LWU	CNDP
L1140	Laiwu	LWU	CNDP
L1186	Laiwu	LWU	CNDP
L1136	Laiwu	LWU	CNDP
L1228	Laiwu	LWU	CNDP
L1110	Laiwu	LWU	CNDP
L1113	Laiwu	LWU	CNDP
L1283	Laiwu	LWU	CNDP
L1107	Laiwu	LWU	CNDP
L1184	Laiwu	LWU	CNDP
L1229	Laiwu	LWU	CNDP
L1275	Laiwu	LWU	CNDP
L1141	Laiwu	LWU	CNDP
L1100	Laiwu	LWU	CNDP
L1190	Laiwu	LWU	CNDP
L1204	Laiwu	LWU	CNDP
L1221	Laiwu	LWU	CNDP
L952	Laiwu	LWU	CNDP
L1095	Laiwu	LWU	CNDP
L1081	Laiwu	LWU	CNDP
L2033	Laiwu	LWU	CNDP
L2064	Laiwu	LWU	CNDP
L2016	Laiwu	LWU	CNDP
L2068	Laiwu	LWU	CNDP
L2048	Laiwu	LWU	CNDP
L2070	Laiwu	LWU	CNDP
CB9-1	Laiwu	LWU	CNDP
CB9-2	Laiwu	LWU	CNDP
CB9-3	Laiwu	LWU	CNDP
CB9-4	Laiwu	LWU	CNDP
CB9-5	Laiwu	LWU	CNDP
CB9-6	Laiwu	LWU	CNDP
H22	Laiwu	LWU	CNDP
H24	Laiwu	LWU	CNDP
H26	Laiwu	LWU	CNDP
H28	Laiwu	LWU	CNDP
H29	Laiwu	LWU	CNDP
H61	Laiwu	LWU	CNDP
H85	Laiwu	LWU	CNDP
H88	Laiwu	LWU	CNDP
H99	Laiwu	LWU	CNDP
CB7-1	Min	MIN	CNDP
CB7-2	Min	MIN	CNDP
CB7-3	Min	MIN	CNDP
CB7-4	Min	MIN	CNDP
CB7-5	Min	MIN	CNDP
CB7-6	Min	MIN	CNDP
DB-1	Northern chinese wild pig	NCW	CWB
DB-2	Northern chinese wild pig	NCW	CWB
HLJ-01	Northern chinese wild pig	NCW	CWB
HuB-01	Northern chinese wild pig	NCW	CWB
HuB-02	Northern chinese wild pig	NCW	CWB
JL-12	Northern chinese wild pig	NCW	CWB
JL-15	Northern chinese wild pig	NCW	CWB
JL-79	Northern chinese wild pig	NCW	CWB
NMG-02	Northern chinese wild pig	NCW	CWB
NMG-04	Northern chinese wild pig	NCW	CWB
NMG-05	Northern chinese wild pig	NCW	CWB
NMG-06	Northern chinese wild pig	NCW	CWB
NMG-07	Northern chinese wild pig	NCW	CWB
NMG-08	Northern chinese wild pig	NCW	CWB
NMG-09	Northern chinese wild pig	NCW	CWB
ERR977316	Netherland wild pig	NTLW	EWB
ERR977317	Netherland wild pig	NTLW	EWB
ERR977330	Netherland wild pig	NTLW	EWB
ERR977340	Netherland wild pig	NTLW	EWB
ERR977341	Netherland wild pig	NTLW	EWB
ERR977342	Netherland wild pig	NTLW	EWB
ERR977343	Netherland wild pig	NTLW	EWB
AH-01	Southern chinese wild pig	SCW	CWB
AH-02	Southern chinese wild pig	SCW	CWB
CB11-1	Southern chinese wild pig	SCW	CWB
CB11-2	Southern chinese wild pig	SCW	CWB
CB11-3	Southern chinese wild pig	SCW	CWB
CB11-4	Southern chinese wild pig	SCW	CWB
CB11-5	Southern chinese wild pig	SCW	CWB
CB11-6	Southern chinese wild pig	SCW	CWB
FJ-02	Southern chinese wild pig	SCW	CWB
FJ-03	Southern chinese wild pig	SCW	CWB
FJ-06	Southern chinese wild pig	SCW	CWB
FJ-14	Southern chinese wild pig	SCW	CWB
FNSW13	Southern chinese wild pig	SCW	CWB
GD-04	Southern chinese wild pig	SCW	CWB
JX-01	Southern chinese wild pig	SCW	CWB
JX-03	Southern chinese wild pig	SCW	CWB
JX-07	Southern chinese wild pig	SCW	CWB
JXJJWB001	Southern chinese wild pig	SCW	CWB
JXJJWB002	Southern chinese wild pig	SCW	CWB
JXJJWB003	Southern chinese wild pig	SCW	CWB
JXJJWB004	Southern chinese wild pig	SCW	CWB
JXJJWB005	Southern chinese wild pig	SCW	CWB
JXJJWB006	Southern chinese wild pig	SCW	CWB
JXW1	Southern chinese wild pig	SCW	CWB
ZhJ-13	Southern chinese wild pig	SCW	CWB
ZhJ-17	Southern chinese wild pig	SCW	CWB
ZhJ-47	Southern chinese wild pig	SCW	CWB
ZhJ-48	Southern chinese wild pig	SCW	CWB
SRR1513306	Spanish wild boar	SPAW	EWB
F0-73	White Duroc	EWDU	EHP
F0-75	White Duroc	EWDU	EHP
H71	WhiteDuroc	EWDU	EHP
H73	WhiteDuroc	EWDU	EHP
H76	WhiteDuroc	EWDU	EHP
H77	WhiteDuroc	EWDU	EHP
H78	WhiteDuroc	EWDU	EHP
H79	WhiteDuroc	EWDU	EHP
H82	WhiteDuroc	EWDU	EHP
H84	WhiteDuroc	EWDU	EHP
CB1-1	Wuzhishan	WZS	CSDP
CB1-2	Wuzhishan	WZS	CSDP
CB1-3	Wuzhishan	WZS	CSDP
CB1-4	Wuzhishan	WZS	CSDP
CB1-5	Wuzhishan	WZS	CSDP
CB1-6	Wuzhishan	WZS	CSDP
WarthogK61	Warthog	Warthog	Outgroup
WarthogK62	Warthog	Warthog	Outgroup
WarthogK63	Warthog	Warthog	Outgroup
WarthogK64	Warthog	Warthog	Outgroup
WarthogK65	Warthog	Warthog	Outgroup
WarthogK66	Warthog	Warthog	Outgroup
WarthogK67	Warthog	Warthog	Outgroup
WarthogK68	Warthog	Warthog	Outgroup
WarthogK69	Warthog	Warthog	Outgroup
WarthogK70	Warthog	Warthog	Outgroup
WarthogK71	Warthog	Warthog	Outgroup
WarthogK72	Warthog	Warthog	Outgroup
WarthogK73	Warthog	Warthog	Outgroup
WarthogK74	Warthog	Warthog	Outgroup

## Sheet: Table S4
Table S4. Summary of significant D-statistic in SNP chip data
P1	P2	P3	P3 group	D-statistic	Z-score	P-value	BBAA	ABBA	BABA
ESIB	Duroc1	BM	CNDP	0.0277116	2.65158	0.00801164	9412.37	3021.3	2858.37
ESIB	Duroc2	BM	CNDP	0.0239832	2.64821	0.00809201	9363.43	3001.58	2860.98
ESIB	Duroc3	BM	CNDP	0.0281887	3.04559	0.00232224	9371.98	3006.84	2841.97
ESIB	Duroc4	BM	CNDP	0.0467416	6.78808	1.13635e-11	9222.32	3207.15	2920.72
ESIB	Landrace1	BM	CNDP	0.0406562	4.89558	9.80146e-07	9122.73	3149.22	2903.15
ESIB	Landrace2	BM	CNDP	0.0442132	5.16536	2.39971e-07	9093.43	3144.59	2878.3
ESIB	Landrace3	BM	CNDP	0.0440572	5.63732	1.72717e-08	9154.52	3118.22	2855.05
ESIB	Landrace4	BM	CNDP	0.0708222	9.37671	2.3e-16	9171.14	3278.14	2844.52
ESIB	Landrace5	BM	CNDP	0.0514229	5.62243	1.88284e-08	9040.63	3144.27	2836.71
ESIB	Landrace6	BM	CNDP	0.047135	5.98046	2.2251e-09	9307.78	3028.26	2755.63
ESIB	Landrace7	BM	CNDP	0.0461471	6.77343	1.25765e-11	9246.31	3050.71	2781.57
ESIB	Largewhite1	BM	CNDP	0.0593439	6.09564	1.08999e-09	8892.95	3234.86	2872.43
ESIB	Largewhite2	BM	CNDP	0.0882225	15.0576	2.3e-16	8919.3	3396.98	2846.19
ESIB	Largewhite3	BM	CNDP	0.0624834	8.70354	2.3e-16	8947.79	3225.98	2846.55
ESIB	Largewhite4	BM	CNDP	0.0604124	7.37025	1.70302e-13	8862.17	3212.3	2846.29
EWB	Durococ4	BM	CNDP	0.0277412	4.5064	6.59367e-06	7733.01	3411.09	3226.94
EWB	Landrace1	BM	CNDP	0.0219196	2.8645	0.00417672	7713.54	3351.77	3207.98
EWB	Landrace2	BM	CNDP	0.0251112	3.36712	0.000759565	7688.78	3347.72	3183.71
EWB	Landrace3	BM	CNDP	0.0248017	4.32428	1.53033e-05	7736.38	3323.89	3163
EWB	Landrace4	BM	CNDP	0.0502753	7.65647	1.91121e-14	7741.85	3460.93	3129.59
EWB	Landrace5	BM	CNDP	0.0315532	4.2583	2.05983e-05	7635.97	3355.56	3150.28
EWB	Landrace6	BM	CNDP	0.028276	3.74743	0.000178654	7849.29	3261.6	3082.22
EWB	Landrace7	BM	CNDP	0.0261515	4.65499	3.23993e-06	7805.9	3273.74	3106.88
EWB	Largewhite1	BM	CNDP	0.039367	4.55011	5.36187e-06	7518.08	3434.24	3174.09
EWB	Largewhite2	BM	CNDP	0.0670769	11.5416	2.3e-16	7526.06	3567.5	3118.99
EWB	Largewhite3	BM	CNDP	0.0421551	7.11369	1.12981e-12	7558.11	3425.87	3148.72
EWB	Largewhite4	BM	CNDP	0.0402384	7.03621	1.97539e-12	7486.47	3409.02	3145.29
EHUMA	Duroc4	BM	CNDP	0.0307505	3.15219	0.0016205	8822.44	3257.75	3063.37
EHUMA	Landrace1	BM	CNDP	0.0248572	2.48389	0.0129955	8783.08	3175.05	3021.04
EHUMA	Landrace2	BM	CNDP	0.0282254	2.58972	0.00960535	8749.56	3173.74	2999.5
EHUMA	Landrace3	BM	CNDP	0.0280944	2.89325	0.00381281	8833.52	3130.95	2959.83
EHUMA	Landrace4	BM	CNDP	0.0545698	7.05712	1.69985e-12	8839.07	3300.46	2958.89
EHUMA	Landrace5	BM	CNDP	0.0351568	3.27743	0.00104755	8707.62	3172.74	2957.23
EHUMA	Landrace6	BM	CNDP	0.0303741	3.04253	0.00234596	8949.98	3062.8	2882.23
EHUMA	Landrace7	BM	CNDP	0.0295421	3.26055	0.00111195	8906.39	3085.86	2908.77
EHUMA	Largewhite1	BM	CNDP	0.0433882	3.79407	0.000148201	8561.98	3251.03	2980.64
EHUMA	Largewhite2	BM	CNDP	0.0721846	9.76242	2.3e-16	8604.56	3406.92	2948.18
EHUMA	Largewhite3	BM	CNDP	0.0465212	4.55988	5.11819e-06	8650.86	3232.42	2945.04
EHUMA	Largewhite4	BM	CNDP	0.0443483	4.58503	4.53926e-06	8551.09	3225.78	2951.81
ESIB	Duroc1	BMX	CSDP	0.123735	11.4639	2.3e-16	10388.9	3056.98	2383.77
ESIB	Duroc2	BMX	CSDP	0.118832	10.1627	2.3e-16	10343	3033.84	2389.39
ESIB	Duroc3	BMX	CSDP	0.123739	10.6608	2.3e-16	10350.7	3038.71	2369.5
ESIB	Duroc4	BMX	CSDP	0.151478	12.7039	2.3e-16	10166.1	3275.03	2413.36
ESIB	Landrace1	BMX	CSDP	0.13427	11.4503	2.3e-16	10091	3171.04	2420.29
ESIB	Landrace2	BMX	CSDP	0.136485	9.51896	2.3e-16	10069	3162.33	2402.78
ESIB	Landrace3	BMX	CSDP	0.137407	9.97103	2.3e-16	10127.7	3134.46	2377.13
ESIB	Landrace4	BMX	CSDP	0.159534	14.1982	2.3e-16	10156.7	3282.09	2378.96
ESIB	Landrace5	BMX	CSDP	0.145811	11.9323	2.3e-16	10017.1	3168.43	2362.03
ESIB	Landrace6	BMX	CSDP	0.130512	10.4097	2.3e-16	10323.7	3017.54	2320.82
ESIB	Landrace7	BMX	CSDP	0.130314	10.082	2.3e-16	10255.1	3040.25	2339.23
ESIB	Largewhite1	BMX	CSDP	0.150907	11.9323	2.3e-16	9867.21	3247.05	2395.54
ESIB	Largewhite2	BMX	CSDP	0.176521	17.525	2.3e-16	9903.63	3399.48	2379.39
ESIB	Largewhite3	BMX	CSDP	0.14814	13.4794	2.3e-16	9946.38	3226.63	2393.99
ESIB	Largewhite4	BMX	CSDP	0.148504	13.6134	2.3e-16	9849.43	3213.41	2382.41
EWB	Durococ1	BMX	CSDP	0.0468572	4.36724	1.25824e-05	8691.92	3136.42	2855.65
EWB	Durococ2	BMX	CSDP	0.0422167	3.50152	0.000462618	8652.2	3110.75	2858.74
EWB	Durococ3	BMX	CSDP	0.0464489	3.90042	9.60261e-05	8662.43	3117.64	2840.87
EWB	Durococ4	BMX	CSDP	0.0762007	6.49068	8.54501e-11	8511.31	3313.49	2844.27
EWB	Landrace1	BMX	CSDP	0.059167	4.68299	2.82715e-06	8515.32	3207.09	2848.78
EWB	Landrace2	BMX	CSDP	0.0608613	3.96225	7.42466e-05	8498.49	3199.54	2832.43
EWB	Landrace3	BMX	CSDP	0.0609665	4.05973	4.91289e-05	8544.47	3175.01	2810.12
EWB	Landrace4	BMX	CSDP	0.0839296	7.86853	3.58838e-15	8560.27	3297.71	2787.02
EWB	Landrace5	BMX	CSDP	0.0688557	5.06166	4.15632e-07	8445.69	3212.98	2799.02
EWB	Landrace6	BMX	CSDP	0.0535996	4.22442	2.3956e-05	8693.1	3078.73	2765.48
EWB	Landrace7	BMX	CSDP	0.0524545	4.18714	2.82495e-05	8647.16	3095.74	2787.16
EWB	Largewhite1	BMX	CSDP	0.0753128	5.39791	6.74214e-08	8323.16	3277.26	2818.19
EWB	Largewhite2	BMX	CSDP	0.101623	10.5174	2.3e-16	8342.37	3401.97	2774.32
EWB	Largewhite3	BMX	CSDP	0.0725035	6.13833	8.33913e-10	8385.98	3255.81	2815.61
EWB	Largewhite4	BMX	CSDP	0.0725067	6.41157	1.44026e-10	8307.14	3243.54	2804.98
EHUMA	Duroc1	BMX	CSDP	0.0883762	5.79469	6.84489e-09	9939.65	3059.51	2562.64
EHUMA	Duroc2	BMX	CSDP	0.0835923	5.07035	3.97091e-07	9899.85	3033.98	2565.88
EHUMA	Duroc3	BMX	CSDP	0.0881244	5.50181	3.75923e-08	9889.86	3042.81	2549.95
EHUMA	Duroc4	BMX	CSDP	0.116858	7.63735	2.21736e-14	9715.51	3274.92	2589.6
EHUMA	Landrace1	BMX	CSDP	0.100326	6.85683	7.04069e-12	9704.37	3149.88	2575.48
EHUMA	Landrace2	BMX	CSDP	0.101906	5.82337	5.76726e-09	9686.79	3153.09	2569.89
EHUMA	Landrace3	BMX	CSDP	0.103188	5.99992	1.97418e-09	9765.22	3105.68	2524.69
EHUMA	Landrace4	BMX	CSDP	0.125494	9.46611	2.3e-16	9779.32	3259.08	2532.29
EHUMA	Landrace5	BMX	CSDP	0.11119	7.14631	8.91412e-13	9635.44	3148.26	2518.21
EHUMA	Landrace6	BMX	CSDP	0.0947357	5.89077	3.84393e-09	9920.46	3006.61	2486.24
EHUMA	Landrace7	BMX	CSDP	0.0946583	5.98351	2.18375e-09	9873.55	3033.76	2509.09
EHUMA	Largewhite1	BMX	CSDP	0.117064	6.85708	7.02809e-12	9494.3	3221.28	2546.12
EHUMA	Largewhite2	BMX	CSDP	0.143177	10.774	2.3e-16	9547.87	3368.39	2524.65
EHUMA	Largewhite3	BMX	CSDP	0.114526	7.43304	1.06126e-13	9609.78	3193.41	2537.12
EHUMA	Largewhite4	BMX	CSDP	0.114477	7.71938	1.16897e-14	9498.11	3186.64	2531.99
ESIB	Duroc1	CJX	CSDP	0.103652	9.33067	2.3e-16	10358.3	2972.02	2413.77
ESIB	Duroc2	CJX	CSDP	0.106129	9.71689	2.3e-16	10293.8	2970.78	2400.7
ESIB	Duroc3	CJX	CSDP	0.106934	9.62195	2.3e-16	10314.1	2966.72	2393.53
ESIB	Duroc4	CJX	CSDP	0.133989	11.9491	2.3e-16	10131.5	3194.12	2439.3
ESIB	Landrace1	CJX	CSDP	0.119796	11.3297	2.3e-16	10046	3098.73	2435.72
ESIB	Landrace2	CJX	CSDP	0.122058	9.43598	2.3e-16	10027	3094.49	2421.25
ESIB	Landrace3	CJX	CSDP	0.120592	9.24848	2.3e-16	10092.9	3061.59	2402.65
ESIB	Landrace4	CJX	CSDP	0.145897	14.1147	2.3e-16	10111.7	3212.43	2394.41
ESIB	Landrace5	CJX	CSDP	0.125005	11.4626	2.3e-16	9995.51	3086.84	2400.85
ESIB	Landrace6	CJX	CSDP	0.110895	10.0502	2.3e-16	10297.3	2941.74	2354.43
ESIB	Landrace7	CJX	CSDP	0.114287	10.2533	2.3e-16	10221.1	2976.35	2365.81
ESIB	Largewhite1	CJX	CSDP	0.134602	12.5541	2.3e-16	9839.27	3183.58	2428.22
ESIB	Largewhite2	CJX	CSDP	0.156701	16.5192	2.3e-16	9888.67	3325.86	2424.74
ESIB	Largewhite3	CJX	CSDP	0.129569	13.4316	2.3e-16	9922.21	3153.88	2430.34
ESIB	Largewhite4	CJX	CSDP	0.133142	14.9871	2.3e-16	9816.43	3150.02	2409.77
EWB	Durococ1	CJX	CSDP	0.0292195	2.58983	0.00960234	8661.73	3051.5	2878.24
EWB	Durococ2	CJX	CSDP	0.0312859	2.59649	0.00941817	8606.23	3050.57	2865.48
EWB	Durococ3	CJX	CSDP	0.0318802	2.65088	0.00802821	8626.53	3045.93	2857.72
EWB	Durococ4	CJX	CSDP	0.0606191	5.19601	2.03611e-07	8479.86	3235.4	2865.57
EWB	Landrace1	CJX	CSDP	0.0463341	3.95427	7.67697e-05	8474.94	3139.19	2861.17
EWB	Landrace2	CJX	CSDP	0.0482126	3.48586	0.00049056	8458.57	3133.57	2845.31
EWB	Landrace3	CJX	CSDP	0.0461562	3.34777	0.000814648	8512.37	3104.73	2830.77
EWB	Landrace4	CJX	CSDP	0.071806	7.27573	3.44553e-13	8519.3	3231.86	2798.82
EWB	Landrace5	CJX	CSDP	0.0504758	4.52454	6.05275e-06	8425.12	3132.19	2831.18
EWB	Landrace6	CJX	CSDP	0.0364653	3.29206	0.000994576	8668.05	3004.07	2792.69
EWB	Landrace7	CJX	CSDP	0.0386097	3.39631	0.000683004	8615.32	3033.74	2808.18
EWB	Largewhite1	CJX	CSDP	0.0612073	4.92213	8.56081e-07	8292.6	3210.78	2840.4
EWB	Largewhite2	CJX	CSDP	0.084143	9.36126	2.3e-16	8324.38	3325.13	2808.99
EWB	Largewhite3	CJX	CSDP	0.0561924	5.25198	1.50472e-07	8360.84	3181.78	2843.22
EWB	Largewhite4	CJX	CSDP	0.0591932	6.15143	7.67865e-10	8272.67	3178.48	2823.22
EHUMA	Duroc1	CJX	CSDP	0.0731247	5.10251	3.35181e-07	9924.96	2990.73	2583.14
EHUMA	Duroc2	CJX	CSDP	0.0754964	5.25041	1.51762e-07	9867.03	2987.41	2568
EHUMA	Duroc3	CJX	CSDP	0.07612	5.34078	9.25489e-08	9869.02	2986.71	2564.17
EHUMA	Duroc4	CJX	CSDP	0.103872	8.11729	4.76724e-16	9696.92	3210.26	2606.1
EHUMA	Landrace1	CJX	CSDP	0.0901978	7.44449	9.73191e-14	9677.9	3096.3	2583.95
EHUMA	Landrace2	CJX	CSDP	0.0921302	6.2273	4.74538e-10	9656.67	3097.39	2574.81
EHUMA	Landrace3	CJX	CSDP	0.0910004	6.25668	3.93254e-10	9744.35	3046.9	2538.62
EHUMA	Landrace4	CJX	CSDP	0.116198	11.2298	2.3e-16	9749.97	3205.34	2537.98
EHUMA	Landrace5	CJX	CSDP	0.0950462	8.04912	8.33968e-16	9630.86	3083.82	2548.49
EHUMA	Landrace6	CJX	CSDP	0.0800264	6.63141	3.32493e-11	9909.55	2946.56	2509.9
EHUMA	Landrace7	CJX	CSDP	0.0835584	6.95048	3.64058e-12	9851.19	2981.78	2521.9
EHUMA	Largewhite1	CJX	CSDP	0.105376	7.43728	1.02783e-13	9479.9	3171.6	2566.9
EHUMA	Largewhite2	CJX	CSDP	0.127952	11.7683	2.3e-16	9545.85	3307.85	2557.39
EHUMA	Largewhite3	CJX	CSDP	0.100635	8.02952	9.78492e-16	9597.52	3132.77	2559.89
EHUMA	Largewhite4	CJX	CSDP	0.103813	8.8516	2.3e-16	9476.15	3134.44	2544.85
ESIB	Duroc1	DHB	CSDP	0.118741	8.32657	2.3e-16	10161.7	3146.94	2478.91
ESIB	Duroc2	DHB	CSDP	0.1152	8.31106	2.3e-16	10111.3	3126.01	2480.18
ESIB	Duroc3	DHB	CSDP	0.119754	8.69936	2.3e-16	10122.6	3134.21	2463.83
ESIB	Duroc4	DHB	CSDP	0.145554	10.9208	2.3e-16	9939.13	3363.58	2508.83
ESIB	Landrace1	DHB	CSDP	0.122889	10.2329	2.3e-16	9892.47	3256.12	2543.42
ESIB	Landrace2	DHB	CSDP	0.1209	8.55359	2.3e-16	9877.37	3229.58	2532.9
ESIB	Landrace3	DHB	CSDP	0.127987	9.78058	2.3e-16	9919.13	3221.14	2490.17
ESIB	Landrace4	DHB	CSDP	0.148726	13.282	2.3e-16	9949.41	3364.65	2493.41
ESIB	Landrace5	DHB	CSDP	0.133812	10.0223	2.3e-16	9814.56	3247.8	2481.19
ESIB	Landrace6	DHB	CSDP	0.120791	10.0692	2.3e-16	10114.2	3100.73	2432.38
ESIB	Landrace7	DHB	CSDP	0.12434	10.7074	2.3e-16	10037.8	3137.66	2443.68
ESIB	Largewhite1	DHB	CSDP	0.141283	10.9922	2.3e-16	9657.54	3332.71	2507.58
ESIB	Largewhite2	DHB	CSDP	0.168745	14.6636	2.3e-16	9691.63	3499.71	2489.13
ESIB	Largewhite3	DHB	CSDP	0.142358	11.2805	2.3e-16	9725.49	3323.15	2494.9
ESIB	Largewhite4	DHB	CSDP	0.140448	11.9771	2.3e-16	9637.48	3306.77	2492.3
EWB	Durococ1	DHB	CSDP	0.0574527	4.53489	5.76328e-06	8518.01	3279.41	2923.07
EWB	Durococ2	DHB	CSDP	0.0540819	3.91581	9.01029e-05	8474.35	3256.45	2922.29
EWB	Durococ3	DHB	CSDP	0.0581215	4.31367	1.60565e-05	8486.8	3265.24	2906.53
EWB	Durococ4	DHB	CSDP	0.0852763	6.66239	2.69416e-11	8338.4	3455.77	2912.69
EWB	Landrace1	DHB	CSDP	0.0638968	5.03332	4.82067e-07	8363.5	3338.6	2937.57
EWB	Landrace2	DHB	CSDP	0.0616561	4.22725	2.36567e-05	8355.08	3314.76	2929.75
EWB	Landrace3	DHB	CSDP	0.0676132	5.03918	4.67523e-07	8384.81	3310.36	2891.07
EWB	Landrace4	DHB	CSDP	0.0888859	8.88035	2.3e-16	8400.46	3427.48	2867.91
EWB	Landrace5	DHB	CSDP	0.0730549	5.76472	8.17925e-09	8292.25	3341.11	2886.18
EWB	Landrace6	DHB	CSDP	0.0603828	5.13134	2.87688e-07	8533.08	3211.14	2845.43
EWB	Landrace7	DHB	CSDP	0.0627174	5.61006	2.0226e-08	8476.09	3239.03	2856.72
EWB	Largewhite1	DHB	CSDP	0.0813527	6.87309	6.28265e-12	8163.4	3412.5	2899.04
EWB	Largewhite2	DHB	CSDP	0.1092	11.0476	2.3e-16	8178.06	3549.64	2850.72
EWB	Largewhite3	DHB	CSDP	0.0821549	6.88052	5.96359e-12	8215.27	3402.19	2885.61
EWB	Largewhite4	DHB	CSDP	0.0802461	7.80915	5.75766e-15	8142.85	3384.25	2881.45
EHUMA	Duroc1	DHB	CSDP	0.0824116	4.24055	2.22974e-05	9707.59	3145.04	2666.13
EHUMA	Duroc2	DHB	CSDP	0.0789803	4.06184	4.86872e-05	9661.29	3119.69	2662.97
EHUMA	Duroc3	DHB	CSDP	0.0831375	4.25601	2.08106e-05	9658.26	3135.06	2653.79
EHUMA	Duroc4	DHB	CSDP	0.109924	6.20223	5.56695e-10	9485.25	3360.54	2694.9
EHUMA	Landrace1	DHB	CSDP	0.0881793	5.5486	2.87972e-08	9501.57	3230.66	2707.08
EHUMA	Landrace2	DHB	CSDP	0.0857726	4.75717	1.96322e-06	9487.43	3212.6	2705.03
EHUMA	Landrace3	DHB	CSDP	0.0929605	5.51979	3.39403e-08	9549.68	3185.37	2643.52
EHUMA	Landrace4	DHB	CSDP	0.113968	8.36445	2.3e-16	9564.1	3333.71	2651.58
EHUMA	Landrace5	DHB	CSDP	0.0984182	5.89612	3.72145e-09	9427.88	3222.62	2645.12
EHUMA	Landrace6	DHB	CSDP	0.0842482	5.33502	9.55365e-08	9704.99	3083.79	2604.56
EHUMA	Landrace7	DHB	CSDP	0.0879877	5.72382	1.04156e-08	9646.49	3121.41	2616.54
EHUMA	Largewhite1	DHB	CSDP	0.106442	6.06896	1.28742e-09	9283.24	3305.65	2669.63
EHUMA	Largewhite2	DHB	CSDP	0.134649	9.28579	2.3e-16	9328.16	3461.17	2639.7
EHUMA	Largewhite3	DHB	CSDP	0.107825	6.38559	1.70739e-10	9382.14	3283.32	2644.19
EHUMA	Largewhite4	DHB	CSDP	0.105594	6.78812	1.13603e-11	9279.83	3273.8	2648.45
ESIB	Duroc1	DNXE	CSDP	0.0752991	6.57133	4.98665e-11	10086.7	2971.79	2555.59
ESIB	Duroc2	DNXE	CSDP	0.0721916	6.2025	5.55715e-10	10035.9	2954.07	2556.27
ESIB	Duroc3	DNXE	CSDP	0.0788873	6.65951	2.74738e-11	10042.9	2970.11	2535.76
ESIB	Duroc4	DNXE	CSDP	0.10482	9.43481	2.3e-16	9863.11	3189.59	2584.36
ESIB	Landrace1	DNXE	CSDP	0.108066	10.823	2.3e-16	9728.56	3145.33	2531.82
ESIB	Landrace2	DNXE	CSDP	0.105074	7.61793	2.57785e-14	9722.62	3124.52	2530.34
ESIB	Landrace3	DNXE	CSDP	0.107745	9.72895	2.3e-16	9774.13	3100.69	2497.51
ESIB	Landrace4	DNXE	CSDP	0.129765	12.4744	2.3e-16	9806.22	3248.75	2502.45
ESIB	Landrace5	DNXE	CSDP	0.11179	9.49316	2.3e-16	9677.87	3125.29	2496.8
ESIB	Landrace6	DNXE	CSDP	0.10077	9.69588	2.3e-16	9974.04	2992.42	2444.54
ESIB	Landrace7	DNXE	CSDP	0.103578	9.97905	2.3e-16	9899.06	3025.01	2457.17
ESIB	Largewhite1	DNXE	CSDP	0.116025	11.026	2.3e-16	9543.4	3214	2545.73
ESIB	Largewhite2	DNXE	CSDP	0.140189	14.4293	2.3e-16	9584.62	3360.8	2534.36
ESIB	Largewhite3	DNXE	CSDP	0.112596	11.952	2.3e-16	9625.01	3192.84	2546.61
ESIB	Largewhite4	DNXE	CSDP	0.11338	10.4643	2.3e-16	9524.97	3179.51	2531.94
EWB	Durococ1	DNXE	CSDP	0.0264784	2.98326	0.00285192	8468.16	3129.65	2968.19
EWB	Durococ2	DNXE	CSDP	0.0235598	2.42941	0.0151235	8421.63	3107.52	2964.47
EWB	Durococ3	DNXE	CSDP	0.0295935	2.89146	0.0038346	8429.87	3124.21	2944.61
EWB	Durococ4	DNXE	CSDP	0.056032	5.87036	4.34837e-09	8283.03	3302.76	2952.28
EWB	Landrace1	DNXE	CSDP	0.058294	6.56981	5.03807e-11	8228.04	3256.56	2897.8
EWB	Landrace2	DNXE	CSDP	0.0553823	4.5416	5.58277e-06	8224.51	3234.18	2894.74
EWB	Landrace3	DNXE	CSDP	0.0572666	5.65861	1.526e-08	8266.04	3216.42	2867.98
EWB	Landrace4	DNXE	CSDP	0.0794372	8.775	2.3e-16	8285.17	3339.78	2848.22
EWB	Landrace5	DNXE	CSDP	0.0611204	5.74538	9.17163e-09	8180.96	3244.33	2870.58
EWB	Landrace6	DNXE	CSDP	0.0507348	5.69182	1.2569e-08	8418.69	3128.91	2826.75
EWB	Landrace7	DNXE	CSDP	0.052239	5.86782	4.41565e-09	8363.87	3153.26	2840.17
EWB	Largewhite1	DNXE	CSDP	0.0664433	6.77147	1.2748e-11	8073.8	3318.66	2905.13
EWB	Largewhite2	DNXE	CSDP	0.0907581	11.1953	2.3e-16	8095.45	3435.39	2863.69
EWB	Largewhite3	DNXE	CSDP	0.063188	7.81992	5.28592e-15	8136.16	3293.58	2902.09
EWB	Largewhite4	DNXE	CSDP	0.0636681	7.41808	1.18829e-13	8054.37	3281.32	2888.5
EHUMA	Duroc1	DNXE	CSDP	0.0546018	4.31034	1.63005e-05	9678.89	3015.73	2703.45
EHUMA	Duroc2	DNXE	CSDP	0.0516639	3.69663	0.000218483	9629.53	2991	2697.13
EHUMA	Duroc3	DNXE	CSDP	0.0579702	4.16605	3.09927e-05	9622.99	3015.07	2684.65
EHUMA	Duroc4	DNXE	CSDP	0.0841676	6.8597	6.90057e-12	9451.66	3228.63	2727.33
EHUMA	Landrace1	DNXE	CSDP	0.0876248	7.90373	2.70682e-15	9380.26	3162.52	2652.94
EHUMA	Landrace2	DNXE	CSDP	0.0845744	5.87699	4.17789e-09	9368.54	3143.46	2653.21
EHUMA	Landrace3	DNXE	CSDP	0.0873083	7.07799	1.4626e-12	9448.45	3108.74	2609.49
EHUMA	Landrace4	DNXE	CSDP	0.109248	10.2556	2.3e-16	9464.24	3261.16	2618.78
EHUMA	Landrace5	DNXE	CSDP	0.091025	7.22672	4.94795e-13	9334.8	3143.7	2619.14
EHUMA	Landrace6	DNXE	CSDP	0.079394	6.55935	5.40424e-11	9607.13	3017.86	2573.91
EHUMA	Landrace7	DNXE	CSDP	0.0823234	7.02452	2.14797e-12	9548.52	3049.54	2585.63
EHUMA	Largewhite1	DNXE	CSDP	0.09591	7.67722	1.62578e-14	9206.48	3224.23	2659.88
EHUMA	Largewhite2	DNXE	CSDP	0.120351	12.088	2.3e-16	9262.07	3362.93	2640.42
EHUMA	Largewhite3	DNXE	CSDP	0.0928136	8.68559	2.3e-16	9321.43	3192.64	2650.34
EHUMA	Largewhite4	DNXE	CSDP	0.0932903	7.88582	3.12467e-15	9206.42	3185.5	2641.87
ESIB	Duroc1	DS	CSDP	0.124262	11.043	2.3e-16	10467.8	3020.76	2353
ESIB	Duroc2	DS	CSDP	0.119453	9.56478	2.3e-16	10415	2989.84	2351.77
ESIB	Duroc3	DS	CSDP	0.121343	9.79809	2.3e-16	10433	2989.19	2342.25
ESIB	Duroc4	DS	CSDP	0.151076	13.902	2.3e-16	10243.7	3228.89	2381.32
ESIB	Landrace1	DS	CSDP	0.136365	12.1812	2.3e-16	10161.7	3133.39	2381.37
ESIB	Landrace2	DS	CSDP	0.137072	9.58447	2.3e-16	10144.9	3121.58	2368.98
ESIB	Landrace3	DS	CSDP	0.133321	10.2263	2.3e-16	10218.8	3084.16	2358.53
ESIB	Landrace4	DS	CSDP	0.161668	16.1916	2.3e-16	10229.5	3245.41	2342.09
ESIB	Landrace5	DS	CSDP	0.14527	11.8633	2.3e-16	10101.2	3130.76	2336.53
ESIB	Landrace6	DS	CSDP	0.129497	10.8779	2.3e-16	10404.2	2972.91	2291.22
ESIB	Landrace7	DS	CSDP	0.129689	10.8813	2.3e-16	10334.9	2997.67	2309.4
ESIB	Largewhite1	DS	CSDP	0.143304	11.6705	2.3e-16	9971.42	3189.74	2390.12
ESIB	Largewhite2	DS	CSDP	0.168944	17.2362	2.3e-16	10007.5	3338.66	2373.6
ESIB	Largewhite3	DS	CSDP	0.141103	12.417	2.3e-16	10045.1	3166.11	2383.1
ESIB	Largewhite4	DS	CSDP	0.146469	13.3421	2.3e-16	9934.64	3167.27	2357.98
EWB	Durococ1	DS	CSDP	0.0377981	2.95231	0.00315404	8744.01	3073.42	2849.54
EWB	Durococ2	DS	CSDP	0.0329813	2.27096	0.0231497	8698.54	3041.08	2846.89
EWB	Durococ3	DS	CSDP	0.0345373	2.42822	0.0151733	8717.89	3041.19	2838.14
EWB	Durococ4	DS	CSDP	0.0663943	5.29953	1.16099e-07	8563.49	3241.94	2838.25
EWB	Landrace1	DS	CSDP	0.0516136	4.06094	4.88757e-05	8555.76	3139.17	2831.03
EWB	Landrace2	DS	CSDP	0.0519031	3.23334	0.00122351	8543.93	3128.4	2819.68
EWB	Landrace3	DS	CSDP	0.0477261	3.2813	0.0010333	8603.39	3092.59	2810.84
EWB	Landrace4	DS	CSDP	0.0765692	7.26677	3.68195e-13	8601.9	3229.9	2770.46
EWB	Landrace5	DS	CSDP	0.0590039	4.29307	1.76218e-05	8498.6	3144.08	2793.73
EWB	Landrace6	DS	CSDP	0.0428472	3.37802	0.000730088	8742.63	3003.14	2756.36
EWB	Landrace7	DS	CSDP	0.0421724	3.35726	0.000787181	8693.55	3019.74	2775.35
EWB	Largewhite1	DS	CSDP	0.0591293	4.24882	2.14898e-05	8393.43	3186.01	2830.27
EWB	Largewhite2	DS	CSDP	0.0855337	8.69526	2.3e-16	8412.27	3307.2	2786.02
EWB	Largewhite3	DS	CSDP	0.056659	4.52609	6.00847e-06	8451.76	3162.33	2823.19
EWB	Largewhite4	DS	CSDP	0.0612343	5.24975	1.52303e-07	8361.3	3166.35	2800.95
EHUMA	Duroc1	DS	CSDP	0.0868143	5.24642	1.55086e-07	10016.8	3021.57	2538.84
EHUMA	Duroc2	DS	CSDP	0.082081	4.51953	6.19764e-06	9968.12	2986.23	2533.19
EHUMA	Duroc3	DS	CSDP	0.0836676	4.74528	2.08223e-06	9970.25	2991.3	2529.39
EHUMA	Duroc4	DS	CSDP	0.114443	7.18478	6.73164e-13	9790.21	3225.89	2563.35
EHUMA	Landrace1	DS	CSDP	0.100421	6.82982	8.50215e-12	9769.4	3106.55	2539.56
EHUMA	Landrace2	DS	CSDP	0.100677	5.50453	3.70163e-08	9752.85	3102.57	2535
EHUMA	Landrace3	DS	CSDP	0.0973093	5.67858	1.35819e-08	9848.89	3048	2507.41
EHUMA	Landrace4	DS	CSDP	0.125668	9.76287	2.3e-16	9846.72	3217.03	2498.74
EHUMA	Landrace5	DS	CSDP	0.108747	7.07786	1.46393e-12	9714.58	3105.6	2496.4
EHUMA	Landrace6	DS	CSDP	0.0917138	5.88414	4.00134e-09	9994.97	2955.99	2459.33
EHUMA	Landrace7	DS	CSDP	0.0921283	5.95471	2.60534e-09	9944.98	2982.81	2479.57
EHUMA	Largewhite1	DS	CSDP	0.107841	6.18018	6.40283e-10	9591.34	3156.8	2542.21
EHUMA	Largewhite2	DS	CSDP	0.134048	9.90504	2.3e-16	9643.65	3299.5	2519.48
EHUMA	Largewhite3	DS	CSDP	0.105821	6.63267	3.29671e-11	9700.05	3124.42	2526.44
EHUMA	Largewhite4	DS	CSDP	0.110609	7.40447	1.31671e-13	9576.83	3134.01	2509.76
ESIB	Duroc1	EHL	CEDP	0.0871699	9.44746	2.3e-16	10190.2	2965.18	2489.68
ESIB	Duroc2	EHL	CEDP	0.0888181	8.43858	2.3e-16	10126.3	2960.35	2477.38
ESIB	Duroc3	EHL	CEDP	0.0873223	8.54922	2.3e-16	10154.3	2951.94	2477.81
ESIB	Duroc4	EHL	CEDP	0.113527	13.5845	2.3e-16	9978.3	3178.26	2530.2
ESIB	Landrace1	EHL	CEDP	0.103342	12.4998	2.3e-16	9876.3	3088.82	2510.21
ESIB	Landrace2	EHL	CEDP	0.101678	9.7689	2.3e-16	9868.69	3074.58	2507.05
ESIB	Landrace3	EHL	CEDP	0.103091	10.068	2.3e-16	9928.76	3053.53	2482.79
ESIB	Landrace4	EHL	CEDP	0.131465	18.2331	2.3e-16	9942.03	3216.31	2468.91
ESIB	Landrace5	EHL	CEDP	0.108381	12.061	2.3e-16	9824.12	3075.07	2473.69
ESIB	Landrace6	EHL	CEDP	0.102073	10.9519	2.3e-16	10105.2	2953.55	2406.44
ESIB	Landrace7	EHL	CEDP	0.0998679	11.6478	2.3e-16	10042	2970.15	2430.77
ESIB	Largewhite1	EHL	CEDP	0.116199	11.8534	2.3e-16	9666.88	3157.19	2499.85
ESIB	Largewhite2	EHL	CEDP	0.138663	17.9264	2.3e-16	9716.85	3301.28	2497.24
ESIB	Largewhite3	EHL	CEDP	0.110116	12.301	2.3e-16	9756.36	3129.44	2508.6
ESIB	Largewhite4	EHL	CEDP	0.114239	13.8383	2.3e-16	9649.22	3128.3	2486.83
EWB	Durococ4	EHL	CEDP	0.0390184	4.55104	5.33805e-06	8321.19	3214.41	2972.99
EWB	Landrace1	EHL	CEDP	0.0283057	3.1939	0.00140364	8299.51	3123.78	2951.81
EWB	Landrace2	EHL	CEDP	0.0265757	2.50508	0.0122422	8293.74	3107.41	2946.52
EWB	Landrace3	EHL	CEDP	0.0272762	2.7681	0.00563835	8341.68	3090.27	2926.16
EWB	Landrace4	EHL	CEDP	0.0557201	7.45513	8.97797e-14	8341.85	3228.2	2887.44
EWB	Landrace5	EHL	CEDP	0.0322598	3.5348	0.000408083	8248.75	3115.65	2920.91
EWB	Landrace6	EHL	CEDP	0.0254437	2.88247	0.00394571	8471.18	3011.35	2861.91
EWB	Landrace7	EHL	CEDP	0.0224647	2.77241	0.00556428	8429.16	3020.74	2888
EWB	Largewhite1	EHL	CEDP	0.0409717	3.99669	6.42333e-05	8120.22	3184.78	2934.08
EWB	Largewhite2	EHL	CEDP	0.0640867	8.14002	3.95192e-16	8151	3299.18	2901.79
EWB	Largewhite3	EHL	CEDP	0.0351337	4.17721	2.95113e-05	8192.76	3155.42	2941.23
EWB	Largewhite4	EHL	CEDP	0.0386663	4.6419	3.45227e-06	8102.5	3154.01	2919.18
EHUMA	Duroc1	EHL	CEDP	0.0531186	4.13259	3.58692e-05	9738.57	2965.34	2666.2
EHUMA	Duroc2	EHL	CEDP	0.0546717	3.90319	9.49325e-05	9680.12	2957.4	2650.79
EHUMA	Duroc3	EHL	CEDP	0.053102	3.84878	0.000118709	9690.21	2952.73	2654.95
EHUMA	Duroc4	EHL	CEDP	0.0802457	6.44755	1.13676e-10	9524.53	3174.97	2703.27
EHUMA	Landrace1	EHL	CEDP	0.0701823	6.81874	9.18432e-12	9488.91	3066.92	2664.67
EHUMA	Landrace2	EHL	CEDP	0.0682649	5.22801	1.71347e-07	9481.76	3060.67	2669.5
EHUMA	Landrace3	EHL	CEDP	0.0698252	5.83125	5.50141e-09	9562.79	3021.3	2626.91
EHUMA	Landrace4	EHL	CEDP	0.0982274	11.7115	2.3e-16	9563.62	3192.28	2621.23
EHUMA	Landrace5	EHL	CEDP	0.0747574	7.37261	1.6732e-13	9442.74	3055.17	2630.15
EHUMA	Landrace6	EHL	CEDP	0.0672864	6.05756	1.382e-09	9699.74	2940.42	2569.67
EHUMA	Landrace7	EHL	CEDP	0.0654221	6.43606	1.22613e-10	9652.75	2955.95	2592.93
EHUMA	Largewhite1	EHL	CEDP	0.083195	6.42916	1.28308e-10	9293.73	3131.18	2650.2
EHUMA	Largewhite2	EHL	CEDP	0.106287	10.614	2.3e-16	9357.51	3266.61	2638.93
EHUMA	Largewhite3	EHL	CEDP	0.0774364	6.86274	6.75498e-12	9415.75	3092.21	2647.73
EHUMA	Largewhite4	EHL	CEDP	0.0811274	7.6121	2.69679e-14	9295.46	3099.09	2633.98
ESIB	Landrace1	GL	CSWDP	0.0456269	4.3665	1.26255e-05	8863.37	3250.71	2967.02
ESIB	Landrace2	GL	CSWDP	0.0449673	3.75744	0.00017166	8849.2	3235.78	2957.3
ESIB	Landrace3	GL	CSWDP	0.0466794	4.56982	4.88135e-06	8903.69	3214.14	2927.45
ESIB	Landrace4	GL	CSWDP	0.0459875	4.76416	1.89646e-06	8923.85	3202.01	2920.45
ESIB	Landrace5	GL	CSWDP	0.0537012	5.35852	8.39086e-08	8798.79	3249.29	2918.1
ESIB	Landrace6	GL	CSWDP	0.0490554	5.4418	5.27436e-08	9069.59	3133.94	2840.85
ESIB	Landrace7	GL	CSWDP	0.049975	6.04521	1.49214e-09	8997.54	3156.51	2856.03
ESIB	Largewhite1	GL	CSWDP	0.0758557	7.35562	1.90041e-13	8608.91	3389.6	2911.62
ESIB	Largewhite2	GL	CSWDP	0.06917	7.04356	1.87386e-12	8667.98	3351.79	2918.1
ESIB	Largewhite3	GL	CSWDP	0.0685297	7.68823	1.49191e-14	8700.71	3352.75	2922.69
ESIB	Largewhite4	GL	CSWDP	0.060963	5.56295	2.65255e-08	8627.36	3315.75	2934.71
EWB	Durococ1	GL	CSWDP	0.0261173	4.52426	6.06075e-06	7756.81	3414.97	3241.13
EWB	Durococ2	GL	CSWDP	0.0226972	3.58945	0.000331382	7718.39	3396.28	3245.53
EWB	Durococ3	GL	CSWDP	0.0239042	3.85758	0.000114517	7735.47	3392.93	3234.51
EWB	Durococ4	GL	CSWDP	0.0216489	3.14234	0.00167602	7631.89	3430.84	3285.44
EWB	Landrace1	GL	CSWDP	0.0513275	7.02954	2.07216e-12	7534.47	3533.56	3188.53
EWB	Landrace2	GL	CSWDP	0.0507433	6.38731	1.68832e-10	7523.96	3518.32	3178.5
EWB	Landrace3	GL	CSWDP	0.0523046	7.47848	7.51856e-14	7566.59	3500.85	3152.83
EWB	Landrace4	GL	CSWDP	0.0515907	7.00936	2.39411e-12	7604.37	3494.62	3151.73
EWB	Landrace5	GL	CSWDP	0.0587145	8.33423	2.3e-16	7472.5	3538.95	3146.42
EWB	Landrace6	GL	CSWDP	0.0542682	7.72326	1.13389e-14	7686.46	3442.65	3088.23
EWB	Landrace7	GL	CSWDP	0.0551932	8.52477	2.3e-16	7636.15	3458.56	3096.75
EWB	Largewhite1	GL	CSWDP	0.079367	10.4854	2.3e-16	7312.32	3667.26	3127.95
EWB	Largewhite2	GL	CSWDP	0.0731751	10.6545	2.3e-16	7382.38	3629.95	3134.93
EWB	Largewhite3	GL	CSWDP	0.0726268	11.2773	2.3e-16	7387.03	3628.64	3137.26
EWB	Largewhite4	GL	CSWDP	0.0656499	8.62352	2.3e-16	7329.6	3590.42	3148.04
EHUMA	Landrace1	GL	CSWDP	0.0327664	3.02256	0.00250648	8536.91	3289.74	3080.99
EHUMA	Landrace2	GL	CSWDP	0.0320043	2.57597	0.00999593	8521.99	3281.6	3078.06
EHUMA	Landrace3	GL	CSWDP	0.0337658	3.03077	0.00243927	8597.05	3241.23	3029.49
EHUMA	Landrace4	GL	CSWDP	0.0329617	3.13692	0.0017073	8604.81	3237.36	3030.75
EHUMA	Landrace5	GL	CSWDP	0.0405693	3.86155	0.000112668	8474.27	3286.26	3030.01
EHUMA	Landrace6	GL	CSWDP	0.0355549	3.76078	0.000169383	8720.12	3176.81	2958.67
EHUMA	Landrace7	GL	CSWDP	0.0364779	3.90961	9.24469e-05	8670.01	3204.04	2978.52
EHUMA	Largewhite1	GL	CSWDP	0.0626655	5.73712	9.63022e-09	8289.44	3417.27	3014.23
EHUMA	Largewhite2	GL	CSWDP	0.0561595	5.33883	9.3548e-08	8364.81	3373.29	3014.56
EHUMA	Largewhite3	GL	CSWDP	0.0556167	5.90822	3.45833e-09	8414.56	3369.97	3014.87
EHUMA	Largewhite4	GL	CSWDP	0.047968	4.2945	1.75085e-05	8330.74	3343.68	3037.59
ESIB	Duroc1	GXLTW	CMDP	0.104299	9.15649	2.3e-16	10314.3	2965.64	2405.44
ESIB	Duroc2	GXLTW	CMDP	0.104774	8.05662	7.84312e-16	10254.1	2957.82	2396.79
ESIB	Duroc3	GXLTW	CMDP	0.102241	8.45854	2.3e-16	10281.9	2943	2397.03
ESIB	Duroc4	GXLTW	CMDP	0.132588	12.853	2.3e-16	10093.4	3182.05	2437.03
ESIB	Landrace1	GXLTW	CMDP	0.120048	10.8113	2.3e-16	10000.3	3087.84	2425.92
ESIB	Landrace2	GXLTW	CMDP	0.121053	9.56702	2.3e-16	9985.14	3080.47	2415.2
ESIB	Landrace3	GXLTW	CMDP	0.124436	10.3997	2.3e-16	10038	3061.23	2383.69
ESIB	Landrace4	GXLTW	CMDP	0.149262	16.2122	2.3e-16	10059.3	3212.21	2377.83
ESIB	Landrace5	GXLTW	CMDP	0.132339	11.2859	2.3e-16	9925.97	3089.36	2367.24
ESIB	Landrace6	GXLTW	CMDP	0.118313	11.041	2.3e-16	10230.1	2946.43	2322.99
ESIB	Landrace7	GXLTW	CMDP	0.115272	10.9976	2.3e-16	10169.5	2962.36	2350
ESIB	Largewhite1	GXLTW	CMDP	0.127442	10.6084	2.3e-16	9806.32	3141.12	2431
ESIB	Largewhite2	GXLTW	CMDP	0.153191	17.1587	2.3e-16	9850.62	3299.25	2422.7
ESIB	Largewhite3	GXLTW	CMDP	0.125297	11.1804	2.3e-16	9884.77	3124.5	2428.71
ESIB	Largewhite4	GXLTW	CMDP	0.126175	12.2609	2.3e-16	9788.13	3115.58	2417.45
EWB	Durococ1	GXLTW	CMDP	0.0218389	2.02464	0.0429045	8597.9	3025.72	2896.39
EWB	Durococ4	GXLTW	CMDP	0.0516118	5.0958	3.47269e-07	8418.61	3200.47	2886.32
EWB	Landrace1	GXLTW	CMDP	0.0386221	3.51444	0.000440683	8407.38	3106.68	2875.63
EWB	Landrace2	GXLTW	CMDP	0.0393008	3.07959	0.00207284	8396.2	3099.3	2864.91
EWB	Landrace3	GXLTW	CMDP	0.0416547	3.51034	0.000447536	8437.19	3084.26	2837.59
EWB	Landrace4	GXLTW	CMDP	0.0670843	7.83941	4.52665e-15	8444.21	3209.25	2805.74
EWB	Landrace5	GXLTW	CMDP	0.0490462	4.17789	2.94232e-05	8335.44	3114.77	2823.52
EWB	Landrace6	GXLTW	CMDP	0.0349068	3.53552	0.000406974	8579.41	2987.53	2786
EWB	Landrace7	GXLTW	CMDP	0.0312226	3.23383	0.00122144	8541.03	2997.29	2815.79
EWB	Largewhite1	GXLTW	CMDP	0.0463402	3.8265	0.000129979	8243.6	3152.72	2873.46
EWB	Largewhite2	GXLTW	CMDP	0.0729306	9.21931	2.3e-16	8265.95	3278.36	2832.68
EWB	Largewhite3	GXLTW	CMDP	0.0441563	4.30872	1.64202e-05	8303.06	3132.38	2867.45
EWB	Largewhite4	GXLTW	CMDP	0.0446639	4.74829	2.05145e-06	8225.65	3125.55	2858.29
EHUMA	Duroc1	GXLTW	CMDP	0.0719147	4.76183	1.91845e-06	9866.2	2969.37	2570.94
EHUMA	Duroc2	GXLTW	CMDP	0.0723858	4.56294	5.04419e-06	9810.41	2957.44	2558.19
EHUMA	Duroc3	GXLTW	CMDP	0.0697236	4.52604	6.01e-06	9821.2	2947.24	2563.04
EHUMA	Duroc4	GXLTW	CMDP	0.100885	7.39775	1.38509e-13	9643.19	3182.28	2599.04
EHUMA	Landrace1	GXLTW	CMDP	0.0885041	6.39241	1.63293e-10	9622.62	3075.63	2575.49
EHUMA	Landrace2	GXLTW	CMDP	0.0892108	5.60625	2.06756e-08	9605.34	3073.69	2570.2
EHUMA	Landrace3	GXLTW	CMDP	0.0927066	6.22904	4.69306e-10	9682.62	3039.62	2523.85
EHUMA	Landrace4	GXLTW	CMDP	0.117638	10.2198	2.3e-16	9687.78	3195.11	2522.5
EHUMA	Landrace5	GXLTW	CMDP	0.100284	7.02449	2.1485e-12	9549.13	3073.99	2513.64
EHUMA	Landrace6	GXLTW	CMDP	0.0852578	6.08442	1.16912e-09	9829.68	2938.32	2476.65
EHUMA	Landrace7	GXLTW	CMDP	0.0824923	6.14296	8.09963e-10	9788.56	2956.44	2505.85
EHUMA	Largewhite1	GXLTW	CMDP	0.0962521	6.1682	6.90731e-10	9440.76	3122.7	2574.34
EHUMA	Largewhite2	GXLTW	CMDP	0.122662	10.1201	2.3e-16	9497.68	3270.99	2556.21
EHUMA	Largewhite3	GXLTW	CMDP	0.0944612	6.45249	1.10025e-10	9550.6	3093.72	2559.69
EHUMA	Largewhite4	GXLTW	CMDP	0.0949247	7.0983	1.26297e-12	9441.38	3093.36	2557
ESIB	Duroc1	HT	CNDP	0.0187195	2.0389	0.0414602	9240.95	3041.27	2929.5
ESIB	Duroc2	HT	CNDP	0.0248559	2.53813	0.0111445	9159.57	3047.49	2899.66
ESIB	Duroc3	HT	CNDP	0.0217378	2.33147	0.0197287	9193.84	3035.54	2906.37
ESIB	Duroc4	HT	CNDP	0.0460626	5.77869	7.52846e-09	9027.15	3254.75	2968.1
ESIB	Landrace1	HT	CNDP	0.0290059	2.44213	0.0146008	8964.17	3165.6	2987.14
ESIB	Landrace2	HT	CNDP	0.0280103	2.02958	0.0423989	8957.79	3157.26	2985.21
ESIB	Landrace3	HT	CNDP	0.0357401	2.6673	0.00764623	8989.03	3149.47	2932.11
ESIB	Landrace4	HT	CNDP	0.0594768	5.11856	3.07875e-07	9012.14	3298.39	2928.06
ESIB	Landrace5	HT	CNDP	0.0364489	3.09152	0.00199137	8899.61	3160.53	2938.24
ESIB	Landrace6	HT	CNDP	0.0392183	3.76484	0.000166655	9141.15	3062.63	2831.47
ESIB	Landrace7	HT	CNDP	0.0445119	3.79693	0.0001465	9057.02	3098.95	2834.83
ESIB	Largewhite1	HT	CNDP	0.046273	3.61646	0.000298665	8741.98	3251.62	2964
ESIB	Largewhite2	HT	CNDP	0.0660858	6.22201	4.90839e-10	8799.11	3388.68	2968.55
ESIB	Largewhite3	HT	CNDP	0.0386453	3.4357	0.000591015	8837.1	3217.85	2978.4
ESIB	Largewhite4	HT	CNDP	0.0367347	3.24786	0.00116275	8746.76	3200.21	2973.43
EWB	Durococ2	HT	CNDP	0.0161568	2.31337	0.0207021	7682.91	3338.52	3232.35
EWB	Durococ3	HT	CNDP	0.0133399	2.01865	0.0435241	7714.81	3323.67	3236.16
EWB	Durococ4	HT	CNDP	0.0362605	7.37686	1.62061e-13	7579.75	3500.59	3255.61
EWB	Landrace1	HT	CNDP	0.0205056	2.68279	0.00730104	7591.11	3404.29	3267.48
EWB	Landrace3	HT	CNDP	0.0265828	2.84502	0.00444091	7608.36	3392.61	3216.91
EWB	Landrace4	HT	CNDP	0.0490086	6.26121	3.81992e-10	7619.21	3517.55	3188.88
EWB	Landrace5	HT	CNDP	0.0272377	3.63249	0.000280702	7529.38	3406.24	3225.61
EWB	Landrace6	HT	CNDP	0.0307159	4.33717	1.44329e-05	7717.28	3330.6	3132.09
EWB	Landrace7	HT	CNDP	0.0342359	4.38609	1.15407e-05	7654.88	3360.26	3137.79
EWB	Largewhite1	HT	CNDP	0.0365964	3.9829	6.80793e-05	7399.5	3483.39	3237.43
EWB	Largewhite2	HT	CNDP	0.0556363	7.90881	2.59862e-15	7437.16	3590.49	3212.02
EWB	Largewhite3	HT	CNDP	0.0295289	4.08338	4.43844e-05	7477.8	3448.13	3250.34
EWB	Largewhite4	HT	CNDP	0.0277475	3.92702	8.60062e-05	7402.66	3428.53	3243.4
EHUMA	Duroc4	HT	CNDP	0.0378427	3.67603	0.000236894	8648.34	3326.41	3083.83
EHUMA	Landrace4	HT	CNDP	0.0512647	4.25013	2.13646e-05	8704.71	3345.35	3019.08
EHUMA	Landrace5	HT	CNDP	0.0285325	2.29814	0.0215537	8590.07	3212.47	3034.24
EHUMA	Landrace6	HT	CNDP	0.0308849	2.63288	0.00846635	8808.67	3122.5	2935.4
EHUMA	Landrace7	HT	CNDP	0.0361003	2.82236	0.00476719	8740.99	3157.99	2937.93
EHUMA	Largewhite1	HT	CNDP	0.038349	2.84416	0.00445283	8440.52	3297.3	3053.74
EHUMA	Largewhite2	HT	CNDP	0.0580919	5.2718	1.35093e-07	8510.59	3424.83	3048.77
EHUMA	Largewhite3	HT	CNDP	0.0309834	2.59419	0.00948147	8566.8	3250.94	3055.54
EHUMA	Largewhite4	HT	CNDP	0.0290081	2.42877	0.01515	8462.95	3240.96	3058.23
ESIB	Duroc1	JH	CEDP	0.102367	9.90983	2.3e-16	10335.9	2955.57	2406.65
ESIB	Duroc2	JH	CEDP	0.101944	8.69698	2.3e-16	10273.5	2939.79	2395.86
ESIB	Duroc3	JH	CEDP	0.101693	9.01609	2.3e-16	10297.3	2933.67	2392.08
ESIB	Duroc4	JH	CEDP	0.111626	10.1819	2.3e-16	10109.9	3044.54	2433.09
ESIB	Landrace1	JH	CEDP	0.113847	11.171	2.3e-16	10037	3069.68	2442.18
ESIB	Landrace2	JH	CEDP	0.114849	9.70897	2.3e-16	10017.6	3057.08	2427.22
ESIB	Landrace3	JH	CEDP	0.117758	9.5219	2.3e-16	10073.2	3038.78	2398.49
ESIB	Landrace4	JH	CEDP	0.122524	12.3747	2.3e-16	10097.7	3064.94	2395.87
ESIB	Landrace5	JH	CEDP	0.123231	11.8919	2.3e-16	9965.81	3057.58	2386.68
ESIB	Landrace6	JH	CEDP	0.108828	10.661	2.3e-16	10270.8	2916.48	2344
ESIB	Landrace7	JH	CEDP	0.109074	10.6105	2.3e-16	10206.7	2946.26	2366.75
ESIB	Largewhite1	JH	CEDP	0.125527	12.9473	2.3e-16	9826.76	3128.96	2431.03
ESIB	Largewhite2	JH	CEDP	0.129194	13.5745	2.3e-16	9873.54	3144.84	2425.22
ESIB	Largewhite3	JH	CEDP	0.120316	11.3736	2.3e-16	9908.89	3097.81	2432.43
ESIB	Largewhite4	JH	CEDP	0.120208	13.0131	2.3e-16	9817.18	3089.06	2426.09
EWB	Durococ1	JH	CEDP	0.0208297	2.03933	0.0414174	8613.06	3009.2	2886.39
EWB	Durococ4	JH	CEDP	0.0310149	2.69424	0.00705489	8452.61	3080.5	2895.17
EWB	Landrace1	JH	CEDP	0.0338631	3.1043	0.00190731	8429.9	3074.36	2872.97
EWB	Landrace2	JH	CEDP	0.0343834	2.70537	0.00682285	8417.52	3064.82	2861.07
EWB	Landrace3	JH	CEDP	0.036398	2.84266	0.00447394	8459.75	3049.16	2834.99
EWB	Landrace4	JH	CEDP	0.0411821	3.92534	8.6606e-05	8492.06	3071.39	2828.42
EWB	Landrace5	JH	CEDP	0.0414854	3.729	0.000192238	8364.98	3072.7	2827.91
EWB	Landrace6	JH	CEDP	0.0258626	2.56279	0.0103833	8609.98	2947.51	2798.89
EWB	Landrace7	JH	CEDP	0.0265218	2.62135	0.00875831	8565.64	2968.64	2815.24
EWB	Largewhite1	JH	CEDP	0.0453847	4.40053	1.07989e-05	8254.02	3130.46	2858.65
EWB	Largewhite2	JH	CEDP	0.0490351	5.28991	1.22374e-07	8304.49	3139.54	2846.04
EWB	Largewhite3	JH	CEDP	0.0401519	3.98772	6.67112e-05	8320.62	3099.12	2859.85
EWB	Largewhite4	JH	CEDP	0.0398763	4.31104	1.62487e-05	8243.96	3088.25	2851.4
EHUMA	Duroc1	JH	CEDP	0.0719781	4.9487	7.47121e-07	9898.01	2969.5	2570.72
EHUMA	Duroc2	JH	CEDP	0.0714368	4.67041	3.00595e-06	9843.61	2953.15	2559.36
EHUMA	Duroc3	JH	CEDP	0.0711198	4.79463	1.62977e-06	9846.52	2947.79	2556.34
EHUMA	Duroc4	JH	CEDP	0.0816662	5.50327	3.72819e-08	9669.87	3054.99	2593.69
EHUMA	Landrace1	JH	CEDP	0.084714	6.63768	3.18662e-11	9658	3056.2	2578.84
EHUMA	Landrace2	JH	CEDP	0.0852405	5.82511	5.70755e-09	9641.26	3053.8	2574.08
EHUMA	Landrace3	JH	CEDP	0.0884009	5.84315	5.12237e-09	9718.01	3017.35	2527.2
EHUMA	Landrace4	JH	CEDP	0.0929917	7.52638	5.21666e-14	9728.08	3049.71	2530.77
EHUMA	Landrace5	JH	CEDP	0.0934053	7.35778	1.86993e-13	9594.77	3048.02	2527.26
EHUMA	Landrace6	JH	CEDP	0.0780894	6.01538	1.79466e-09	9877.38	2915.41	2493.07
EHUMA	Landrace7	JH	CEDP	0.0786732	6.26814	3.65393e-10	9828.88	2943.51	2514.13
EHUMA	Largewhite1	JH	CEDP	0.0964233	7.17428	7.26898e-13	9465.09	3114.42	2566.63
EHUMA	Largewhite2	JH	CEDP	0.100382	8.14717	3.72532e-16	9525.29	3121.27	2551.79
EHUMA	Largewhite3	JH	CEDP	0.0914704	6.85185	7.29018e-12	9581.73	3074.02	2558.79
EHUMA	Largewhite4	JH	CEDP	0.0911995	7.59102	3.17388e-14	9471.54	3067.96	2555.13
ESIB	Duroc1	JQH	CEDP	0.0438761	7.45059	9.29206e-14	9832.16	2955.67	2707.2
ESIB	Duroc2	JQH	CEDP	0.0507941	5.97617	2.28448e-09	9751.33	2964.33	2677.75
ESIB	Duroc3	JQH	CEDP	0.0482046	6.5791	4.73305e-11	9782.68	2953.07	2681.46
ESIB	Duroc4	JQH	CEDP	0.0447478	4.95383	7.27651e-07	9618.01	3002.39	2745.2
ESIB	Landrace1	JQH	CEDP	0.0776662	7.43963	1.00967e-13	9468.37	3129.22	2678.18
ESIB	Landrace2	JQH	CEDP	0.0694816	5.65206	1.5854e-08	9474.27	3090.03	2688.53
ESIB	Landrace3	JQH	CEDP	0.0780949	6.3108	2.77588e-10	9511.56	3089	2641.48
ESIB	Landrace4	JQH	CEDP	0.0742874	7.29221	3.04918e-13	9547.03	3075	2649.72
ESIB	Landrace5	JQH	CEDP	0.0762746	7.9266	2.25232e-15	9436.55	3101.6	2661.99
ESIB	Landrace6	JQH	CEDP	0.0753181	7.06238	1.63679e-12	9698.19	2994.73	2575.21
ESIB	Landrace7	JQH	CEDP	0.0729124	6.73623	1.62547e-11	9634.92	3008.46	2599.57
ESIB	Largewhite1	JQH	CEDP	0.0978291	8.49483	2.3e-16	9239.91	3223.2	2648.76
ESIB	Largewhite2	JQH	CEDP	0.0906613	8.23501	2.3e-16	9307.27	3194.55	2663.46
ESIB	Largewhite3	JQH	CEDP	0.0937513	9.2837	2.3e-16	9327.31	3204.76	2655.37
ESIB	Largewhite4	JQH	CEDP	0.084887	8.81637	2.3e-16	9254.96	3163.53	2668.47
EWB	Landrace1	JQH	CEDP	0.0382208	5.12901	2.91267e-07	7986.75	3259.23	3019.26
EWB	Landrace2	JQH	CEDP	0.0304595	3.40148	0.000670211	7997.81	3221.24	3030.81
EWB	Landrace3	JQH	CEDP	0.0380752	3.95469	7.66334e-05	8022.14	3223.29	2986.84
EWB	Landrace4	JQH	CEDP	0.0345029	4.6504	3.31292e-06	8071.31	3211.26	2997.06
EWB	Landrace5	JQH	CEDP	0.0365905	5.37866	7.50419e-08	7956.41	3237.3	3008.75
EWB	Landrace6	JQH	CEDP	0.0342334	4.65647	3.21674e-06	8160.28	3148.55	2940.11
EWB	Landrace7	JQH	CEDP	0.032362	4.26887	1.96464e-05	8118.48	3155.36	2957.53
EWB	Largewhite1	JQH	CEDP	0.0573524	6.25898	3.87503e-10	7792.2	3349.64	2986.26
EWB	Largewhite2	JQH	CEDP	0.0506681	6.46546	1.00992e-10	7867.12	3318.07	2998.04
EWB	Largewhite3	JQH	CEDP	0.0535114	7.09106	1.33084e-12	7863.47	3330.41	2992.09
EWB	Largewhite4	JQH	CEDP	0.0451926	6.66093	2.72108e-11	7803.12	3284	3000.01
EHUMA	Duroc1	JQH	CEDP	0.0188421	2.65929	0.00783059	9408.09	2983.15	2872.81
EHUMA	Duroc2	JQH	CEDP	0.0254923	2.67498	0.0074733	9329.92	2986.05	2837.59
EHUMA	Duroc3	JQH	CEDP	0.0229067	2.75025	0.00595503	9345.19	2980.38	2846.9
EHUMA	Landrace1	JQH	CEDP	0.0526031	5.23331	1.665e-07	9104.83	3130.73	2817.82
EHUMA	Landrace2	JQH	CEDP	0.0443344	3.57765	0.000346691	9113.68	3102.04	2838.66
EHUMA	Landrace3	JQH	CEDP	0.0528218	4.37931	1.19055e-05	9172.62	3083.37	2773.97
EHUMA	Landrace4	JQH	CEDP	0.0489842	5.05299	4.34939e-07	9192.64	3074.6	2787.46
EHUMA	Landrace5	JQH	CEDP	0.0510452	5.57185	2.52044e-08	9077.78	3103.9	2802.41
EHUMA	Landrace6	JQH	CEDP	0.0491267	4.9173	8.77446e-07	9316.18	3004.63	2723.24
EHUMA	Landrace7	JQH	CEDP	0.0469676	4.50663	6.58655e-06	9269.7	3017.89	2747.12
EHUMA	Largewhite1	JQH	CEDP	0.0727227	5.84254	5.14117e-09	8888.05	3218.07	2781.74
EHUMA	Largewhite2	JQH	CEDP	0.0657706	5.9038	3.55227e-09	8972.31	3183.9	2790.93
EHUMA	Largewhite3	JQH	CEDP	0.0689005	6.65152	2.90091e-11	9009.69	3190.15	2778.88
EHUMA	Largewhite4	JQH	CEDP	0.0599725	6.07087	1.27219e-09	8921.59	3154.28	2797.35
ESIB	Duroc1	LC	CSDP	0.144882	13.0247	2.3e-16	10551.4	3070.51	2293.38
ESIB	Duroc2	LC	CSDP	0.145098	11.2258	2.3e-16	10490.4	3059.13	2283.87
ESIB	Duroc3	LC	CSDP	0.147248	11.6421	2.3e-16	10505.2	3055.49	2271.15
ESIB	Duroc4	LC	CSDP	0.175067	14.3662	2.3e-16	10315.9	3290.84	2310.27
ESIB	Landrace1	LC	CSDP	0.154865	11.5416	2.3e-16	10247.2	3175.18	2323.61
ESIB	Landrace2	LC	CSDP	0.156774	10.2357	2.3e-16	10231.7	3172.47	2312.56
ESIB	Landrace3	LC	CSDP	0.153915	10.1674	2.3e-16	10299.8	3131.71	2296.27
ESIB	Landrace4	LC	CSDP	0.182714	14.8142	2.3e-16	10308	3295.55	2277.31
ESIB	Landrace5	LC	CSDP	0.167803	12.4935	2.3e-16	10174.1	3180.04	2266.15
ESIB	Landrace6	LC	CSDP	0.151121	11.3884	2.3e-16	10485.8	3023.58	2229.7
ESIB	Landrace7	LC	CSDP	0.150083	11.0867	2.3e-16	10419.5	3045.63	2250.73
ESIB	Largewhite1	LC	CSDP	0.168733	13.9171	2.3e-16	10040.5	3256.21	2316
ESIB	Largewhite2	LC	CSDP	0.192698	19.6363	2.3e-16	10082.5	3405.98	2305.41
ESIB	Largewhite3	LC	CSDP	0.166361	15.0731	2.3e-16	10117	3234.32	2311.68
ESIB	Largewhite4	LC	CSDP	0.169018	15.5074	2.3e-16	10013.2	3226.14	2293.26
EWB	Durococ1	LC	CSDP	0.0563109	4.53357	5.79943e-06	8823.53	3119.07	2786.52
EWB	Durococ2	LC	CSDP	0.0562039	3.96947	7.20333e-05	8770.63	3107.1	2776.42
EWB	Durococ3	LC	CSDP	0.057888	4.1903	2.78584e-05	8786.99	3104.44	2764.69
EWB	Durococ4	LC	CSDP	0.0883854	6.75639	1.4147e-11	8631.88	3300.07	2764.09
EWB	Landrace1	LC	CSDP	0.0682925	4.59635	4.2996e-06	8643.53	3183.23	2776.24
EWB	Landrace2	LC	CSDP	0.0698831	4.1346	3.55577e-05	8630.73	3179.26	2763.93
EWB	Landrace3	LC	CSDP	0.0663084	4.06039	4.89903e-05	8686.98	3142.74	2751.88
EWB	Landrace4	LC	CSDP	0.0957608	7.721	1.15423e-14	8682.43	3282.1	2708.44
EWB	Landrace5	LC	CSDP	0.0792768	5.30953	1.09911e-07	8572.7	3194.58	2725.28
EWB	Landrace6	LC	CSDP	0.0622774	4.59057	4.42048e-06	8826.21	3055.85	2697.54
EWB	Landrace7	LC	CSDP	0.0605164	4.3643	1.27532e-05	8779.96	3069.53	2719.21
EWB	Largewhite1	LC	CSDP	0.0824303	6.0305	1.63449e-09	8464.28	3254.2	2758.56
EWB	Largewhite2	LC	CSDP	0.107663	10.8383	2.3e-16	8487.31	3374.51	2718.52
EWB	Largewhite3	LC	CSDP	0.0798583	6.37207	1.86493e-10	8525.22	3232.16	2754.1
EWB	Largewhite4	LC	CSDP	0.0819124	6.86124	6.82658e-12	8439.34	3224.73	2736.44
EHUMA	Duroc1	LC	CSDP	0.104322	5.95989	2.52412e-09	10092.1	3063	2484.29
EHUMA	Duroc2	LC	CSDP	0.104521	5.52159	3.3595e-08	10035.8	3047.82	2470.99
EHUMA	Duroc3	LC	CSDP	0.106225	5.69984	1.19916e-08	10035.6	3050.82	2464.91
EHUMA	Duroc4	LC	CSDP	0.135391	7.63233	2.30544e-14	9854.1	3279.53	2497.39
EHUMA	Landrace1	LC	CSDP	0.115856	6.46913	9.85707e-11	9851.9	3145.34	2492.2
EHUMA	Landrace2	LC	CSDP	0.1174	5.91355	3.34805e-09	9834.21	3147.99	2486.5
EHUMA	Landrace3	LC	CSDP	0.114897	5.76265	8.28042e-09	9924.97	3090.65	2453.63
EHUMA	Landrace4	LC	CSDP	0.143766	9.07276	2.3e-16	9919.15	3261.13	2441.31
EHUMA	Landrace5	LC	CSDP	0.128232	7.27946	3.35165e-13	9780.05	3147.47	2432
EHUMA	Landrace6	LC	CSDP	0.110141	6.23312	4.57232e-10	10070.7	3000.88	2405.42
EHUMA	Landrace7	LC	CSDP	0.109478	6.15091	7.70415e-10	10021.2	3022.39	2425.92
EHUMA	Largewhite1	LC	CSDP	0.130455	7.34907	1.99585e-13	9651.19	3213.99	2472.2
EHUMA	Largewhite2	LC	CSDP	0.155132	10.4448	2.3e-16	9710.64	3358.75	2456.61
EHUMA	Largewhite3	LC	CSDP	0.128302	7.708	1.27808e-14	9763.66	3184.39	2460.18
EHUMA	Largewhite4	LC	CSDP	0.130443	8.01185	1.12996e-15	9644.93	3182.44	2447.99
ESIB	Largewhite1	LH	CMDP	0.0542938	4.63254	3.61207e-06	7955.5	3535.54	3171.4
ESIB	Largewhite2	LH	CMDP	0.0723119	5.05831	4.22997e-07	8011.58	3669.81	3174.86
ESIB	Largewhite3	LH	CMDP	0.0482232	3.25655	0.00112775	8045.49	3503.11	3180.79
ESIB	Largewhite4	LH	CMDP	0.0269161	2.01306	0.0441081	8019.31	3419.4	3240.15
EWB	Durococ4	LH	CMDP	0.0303692	3.85835	0.000114157	7178.79	3756.72	3535.27
EWB	Landrace1	LH	CMDP	0.0402321	4.51072	6.46079e-06	7095.91	3741.95	3452.5
EWB	Landrace2	LH	CMDP	0.03071	3.01323	0.00258487	7116.24	3693.45	3473.36
EWB	Landrace3	LH	CMDP	0.0384797	4.9772	6.45092e-07	7133.69	3696.53	3422.59
EWB	Landrace4	LH	CMDP	0.059367	7.25391	4.04911e-13	7141.35	3819.28	3391.22
EWB	Landrace5	LH	CMDP	0.0382873	3.8976	9.71525e-05	7059.35	3709.36	3435.79
EWB	Landrace6	LH	CMDP	0.0456885	5.63837	1.71672e-08	7234.96	3649.03	3330.16
EWB	Landrace7	LH	CMDP	0.0407715	5.95719	2.56612e-09	7202.35	3651.77	3365.66
EWB	Largewhite1	LH	CMDP	0.0874132	8.25898	2.3e-16	6799.97	3953.7	3318.06
EWB	Largewhite2	LH	CMDP	0.104216	9.76264	2.3e-16	6838.95	4060.46	3294
EWB	Largewhite3	LH	CMDP	0.0819301	7.20816	5.67123e-13	6874.17	3920.87	3327.04
EWB	Largewhite4	LH	CMDP	0.0625098	7.34314	2.08637e-13	6858.79	3830.83	3380.08
EHUMA	Landrace4	LH	CMDP	0.0260195	2.6409	0.00826869	8082.51	3502.67	3325.02
EHUMA	Largewhite1	LH	CMDP	0.0562866	5.20437	1.94653e-07	7688.16	3614.71	3229.47
EHUMA	Largewhite2	LH	CMDP	0.0741256	6.85381	7.19093e-12	7756.52	3738.88	3222.83
EHUMA	Largewhite3	LH	CMDP	0.0505584	3.90176	9.5494e-05	7807.48	3567.87	3224.46
EHUMA	Largewhite4	LH	CMDP	0.0295204	2.67932	0.00737713	7769.38	3493.41	3293.07
ESIB	Duroc1	LPS	CMDP	0.0770052	8.21845	2.3e-16	9979.3	3012.66	2581.86
ESIB	Duroc2	LPS	CMDP	0.0792528	7.94907	1.87914e-15	9913.31	3009.39	2567.41
ESIB	Duroc3	LPS	CMDP	0.0785824	7.96054	1.71293e-15	9936.53	3000.25	2563.07
ESIB	Duroc4	LPS	CMDP	0.0789	6.66356	2.67271e-11	9761.86	3065.12	2616.81
ESIB	Landrace1	LPS	CMDP	0.095106	9.18016	2.3e-16	9665.47	3149.48	2602.44
ESIB	Landrace2	LPS	CMDP	0.09599	8.31933	2.3e-16	9645.76	3136.61	2587.18
ESIB	Landrace3	LPS	CMDP	0.0977841	8.73691	2.3e-16	9701.5	3113.2	2558.59
ESIB	Landrace4	LPS	CMDP	0.0954472	9.19999	2.3e-16	9729.03	3098.99	2558.96
ESIB	Landrace5	LPS	CMDP	0.10354	9.60371	2.3e-16	9600.19	3142.53	2552.83
ESIB	Landrace6	LPS	CMDP	0.095195	9.6597	2.3e-16	9882.66	3010.53	2487.18
ESIB	Landrace7	LPS	CMDP	0.0938069	9.41775	2.3e-16	9820.15	3032.03	2511.96
ESIB	Largewhite1	LPS	CMDP	0.10985	10.357	2.3e-16	9447.86	3221.63	2583.89
ESIB	Largewhite2	LPS	CMDP	0.106463	11.1537	2.3e-16	9499.13	3198	2582.58
ESIB	Largewhite3	LPS	CMDP	0.106465	11.4968	2.3e-16	9528.05	3198.97	2583.35
ESIB	Largewhite4	LPS	CMDP	0.104154	11.8469	2.3e-16	9439.34	3179.93	2580.01
EWB	Durococ1	LPS	CMDP	0.0252014	3.29674	0.000978151	8338.79	3148.58	2993.79
EWB	Durococ2	LPS	CMDP	0.0271061	3.10711	0.00188926	8280.63	3144.4	2978.43
EWB	Durococ3	LPS	CMDP	0.0263853	3.08293	0.00204975	8303.83	3134.7	2973.54
EWB	Durococ4	LPS	CMDP	0.0277735	2.68508	0.00725134	8191.4	3187.91	3015.61
EWB	Landrace1	LPS	CMDP	0.0436386	4.69459	2.67144e-06	8145.16	3240.92	2969.89
EWB	Landrace2	LPS	CMDP	0.0442099	4.21254	2.52511e-05	8130.33	3228.95	2955.54
EWB	Landrace3	LPS	CMDP	0.045376	4.41903	9.91446e-06	8173.69	3209.2	2930.6
EWB	Landrace4	LPS	CMDP	0.043066	4.63709	3.5335e-06	8215.32	3197.36	2933.34
EWB	Landrace5	LPS	CMDP	0.0508367	5.39653	6.79434e-08	8083.82	3242.1	2928.41
EWB	Landrace6	LPS	CMDP	0.0411852	4.67369	2.95842e-06	8306.68	3126.39	2879.05
EWB	Landrace7	LPS	CMDP	0.0404316	4.91421	8.91401e-07	8264.81	3140.13	2896.08
EWB	Largewhite1	LPS	CMDP	0.0578555	6.1619	7.18758e-10	7958.96	3306.98	2945.26
EWB	Largewhite2	LPS	CMDP	0.0545114	6.78548	1.157e-11	8020.25	3282.87	2943.46
EWB	Largewhite3	LPS	CMDP	0.0545357	6.87389	6.24754e-12	8022.88	3283.38	2943.78
EWB	Largewhite4	LPS	CMDP	0.0522475	7.36013	1.83735e-13	7948.72	3261.73	2937.82
EHUMA	Duroc1	LPS	CMDP	0.0512384	3.96576	7.31612e-05	9557.32	3042.46	2745.87
EHUMA	Duroc2	LPS	CMDP	0.0534456	3.95926	7.51837e-05	9493.67	3033.02	2725.26
EHUMA	Duroc3	LPS	CMDP	0.0526446	3.89477	9.82929e-05	9500.24	3028.86	2725.9
EHUMA	Duroc4	LPS	CMDP	0.0535483	3.47163	0.000517311	9336	3089.74	2775.66
EHUMA	Landrace1	LPS	CMDP	0.0701173	5.93044	3.0213e-09	9300.69	3150.19	2737.37
EHUMA	Landrace2	LPS	CMDP	0.0706278	5.27823	1.30439e-07	9283.12	3146.99	2731.78
EHUMA	Landrace3	LPS	CMDP	0.072615	5.53746	3.06897e-08	9359.41	3104.83	2684.44
EHUMA	Landrace4	LPS	CMDP	0.0701564	5.81662	6.00483e-09	9370.76	3095.11	2689.3
EHUMA	Landrace5	LPS	CMDP	0.078097	6.53111	6.52851e-11	9240.03	3143.84	2688.36
EHUMA	Landrace6	LPS	CMDP	0.0688697	5.77746	7.58372e-09	9499.48	3019.7	2630.57
EHUMA	Landrace7	LPS	CMDP	0.0677053	5.87251	4.29256e-09	9455.4	3042.35	2656.5
EHUMA	Largewhite1	LPS	CMDP	0.0849442	6.75298	1.44834e-11	9094.65	3215.56	2712.04
EHUMA	Largewhite2	LPS	CMDP	0.0816938	6.89324	5.45354e-12	9162.17	3185.71	2704.52
EHUMA	Largewhite3	LPS	CMDP	0.0817696	7.18209	6.86528e-13	9209.98	3184.28	2702.89
EHUMA	Largewhite4	LPS	CMDP	0.0791988	7.50306	6.23446e-14	9107.78	3172.92	2707.22
ESIB	Duroc1	LT	CSDP	0.135776	10.758	2.3e-16	10423	3108.79	2365.51
ESIB	Duroc2	LT	CSDP	0.133723	9.71316	2.3e-16	10371.6	3096.02	2365.67
ESIB	Duroc3	LT	CSDP	0.137686	10.398	2.3e-16	10382	3098.56	2348.57
ESIB	Duroc4	LT	CSDP	0.140091	8.69621	2.3e-16	10195.3	3169.02	2390.22
ESIB	Landrace1	LT	CSDP	0.152294	11.459	2.3e-16	10099.6	3230.5	2376.58
ESIB	Landrace2	LT	CSDP	0.154626	9.89273	2.3e-16	10078.6	3223.37	2360.03
ESIB	Landrace3	LT	CSDP	0.155353	10.4066	2.3e-16	10143.1	3201.02	2340.18
ESIB	Landrace4	LT	CSDP	0.152828	11.5946	2.3e-16	10166.6	3179.57	2336.55
ESIB	Landrace5	LT	CSDP	0.164767	12.9305	2.3e-16	10027.8	3235.99	2320.47
ESIB	Landrace6	LT	CSDP	0.149328	11.4875	2.3e-16	10338.1	3083.61	2282.32
ESIB	Landrace7	LT	CSDP	0.146144	11.8921	2.3e-16	10276.8	3098.87	2308.6
ESIB	Largewhite1	LT	CSDP	0.160013	14.4221	2.3e-16	9909.28	3294.09	2385.31
ESIB	Largewhite2	LT	CSDP	0.161603	13.8547	2.3e-16	9945.74	3282.52	2369.19
ESIB	Largewhite3	LT	CSDP	0.160682	14.2855	2.3e-16	9975.42	3278.44	2370.73
ESIB	Largewhite4	LT	CSDP	0.1603	15.2606	2.3e-16	9881.54	3264.11	2362.21
EWB	Durococ1	LT	CSDP	0.0593948	4.54111	5.59588e-06	8715.42	3177.68	2821.37
EWB	Durococ2	LT	CSDP	0.0574035	4.07045	4.69225e-05	8670.57	3162.71	2819.32
EWB	Durococ3	LT	CSDP	0.0608446	4.49125	7.08047e-06	8681.08	3164.77	2801.74
EWB	Durococ4	LT	CSDP	0.0646472	3.98615	6.71548e-05	8559.5	3226.51	2834.67
EWB	Landrace1	LT	CSDP	0.0771474	5.37196	7.78856e-08	8517.28	3259.92	2792.96
EWB	Landrace2	LT	CSDP	0.0790096	4.69021	2.7292e-06	8500.32	3252.86	2776.48
EWB	Landrace3	LT	CSDP	0.0790687	5.10458	3.31538e-07	8551.83	3233.57	2759.69
EWB	Landrace4	LT	CSDP	0.0763011	5.37905	7.48783e-08	8591.52	3216.54	2760.49
EWB	Landrace5	LT	CSDP	0.0878661	6.4636	1.02239e-10	8447.93	3272.03	2743.47
EWB	Landrace6	LT	CSDP	0.0707233	5.34139	9.22367e-08	8698.95	3136.26	2721.95
EWB	Landrace7	LT	CSDP	0.0685028	5.46699	4.57731e-08	8659.85	3145.37	2742.06
EWB	Largewhite1	LT	CSDP	0.0854181	6.81203	9.62316e-12	8356.31	3315.37	2793.56
EWB	Largewhite2	LT	CSDP	0.0865599	7.03953	1.92896e-12	8403.14	3303.68	2777.31
EWB	Largewhite3	LT	CSDP	0.085654	7.06762	1.57614e-12	8407.65	3300.25	2779.49
EWB	Largewhite4	LT	CSDP	0.0850173	7.7358	1.02752e-14	8330.88	3285.87	2770.94
EHUMA	Duroc1	LT	CSDP	0.0923394	5.45838	4.80512e-08	9949.27	3086.88	2564.99
EHUMA	Duroc2	LT	CSDP	0.0903967	5.0303	4.89717e-07	9901.94	3069.67	2560.7
EHUMA	Duroc3	LT	CSDP	0.0939083	5.48039	4.24378e-08	9897.36	3078.79	2550.19
EHUMA	Duroc4	LT	CSDP	0.0972568	4.66696	3.05692e-06	9720.15	3144.4	2586.98
EHUMA	Landrace1	LT	CSDP	0.109829	6.4907	8.54375e-11	9699.54	3195.92	2563.38
EHUMA	Landrace2	LT	CSDP	0.111783	5.86467	4.50029e-09	9674.62	3192.41	2550.45
EHUMA	Landrace3	LT	CSDP	0.112821	6.13792	8.36104e-10	9762.02	3153.68	2514.22
EHUMA	Landrace4	LT	CSDP	0.109995	6.62552	3.46036e-11	9769.21	3136.54	2514.91
EHUMA	Landrace5	LT	CSDP	0.121977	7.61165	2.70613e-14	9622.78	3192.42	2498.28
EHUMA	Landrace6	LT	CSDP	0.105061	6.5061	7.71293e-11	9911.95	3049.77	2469.87
EHUMA	Landrace7	LT	CSDP	0.102199	6.73866	1.59857e-11	9870.5	3067.65	2498.77
EHUMA	Largewhite1	LT	CSDP	0.118257	7.14231	9.17776e-13	9518.1	3250.05	2562.66
EHUMA	Largewhite2	LT	CSDP	0.120007	7.21017	5.58834e-13	9567.47	3228.93	2536.98
EHUMA	Largewhite3	LT	CSDP	0.119154	7.34738	2.02128e-13	9616.78	3223.18	2536.85
EHUMA	Largewhite4	LT	CSDP	0.118386	7.86418	3.71534e-15	9507.26	3214.38	2533.87
ESIB	Duroc1	LWH	CNDP	0.0239183	2.29486	0.021741	9291.63	3060.75	2917.75
ESIB	Duroc2	LWH	CNDP	0.0180374	2.06745	0.0386918	9244.75	3029.79	2922.43
ESIB	Duroc3	LWH	CNDP	0.0194463	2.07471	0.0380135	9264.02	3029.72	2914.14
ESIB	Duroc4	LWH	CNDP	0.0397318	5.22236	1.76656e-07	9112.71	3238.77	2991.24
ESIB	Landrace1	LWH	CNDP	0.0346238	4.51817	6.23764e-06	8998.38	3171.17	2958.92
ESIB	Landrace2	LWH	CNDP	0.0326743	3.14595	0.00165547	8989.43	3154.01	2954.42
ESIB	Landrace3	LWH	CNDP	0.0329236	3.64381	0.000268632	9047.75	3127.8	2928.41
ESIB	Landrace4	LWH	CNDP	0.0606944	7.13069	9.98657e-13	9061.01	3291.17	2914.52
ESIB	Landrace5	LWH	CNDP	0.0372586	4.24056	2.2296e-05	8950.57	3153.32	2926.78
ESIB	Landrace6	LWH	CNDP	0.0363449	5.0021	5.67101e-07	9202.97	3044.21	2830.68
ESIB	Landrace7	LWH	CNDP	0.0331195	4.62677	3.71418e-06	9148.44	3060.02	2863.83
ESIB	Largewhite1	LWH	CNDP	0.0509343	7.60077	2.94383e-14	8777.75	3252.64	2937.35
ESIB	Largewhite2	LWH	CNDP	0.0783953	12.0082	2.3e-16	8814.62	3418.69	2921.64
ESIB	Largewhite3	LWH	CNDP	0.053877	8.49108	2.3e-16	8841.05	3252.48	2919.93
ESIB	Largewhite4	LWH	CNDP	0.0495247	5.31656	1.0575e-07	8760.71	3229.77	2924.96
EWB	Durococ4	LWH	CNDP	0.025353	4.63531	3.56399e-06	7640.62	3459.93	3288.83
EWB	Landrace1	LWH	CNDP	0.0204309	2.72812	0.00636968	7607.21	3391.75	3255.93
EWB	Landrace2	LWH	CNDP	0.0185918	2.06579	0.0388481	7601.43	3373.78	3250.62
EWB	Landrace3	LWH	CNDP	0.018685	2.42693	0.0152272	7648.05	3351.91	3228.95
EWB	Landrace4	LWH	CNDP	0.0449309	7.3785	1.60081e-13	7648.79	3491.03	3190.81
EWB	Landrace5	LWH	CNDP	0.0227119	3.18009	0.00147228	7560.97	3379.65	3229.55
EWB	Landrace6	LWH	CNDP	0.0226993	3.1066	0.00189252	7758.73	3291.8	3145.67
EWB	Landrace7	LWH	CNDP	0.0184897	2.82349	0.00475036	7723.58	3298.61	3178.84
EWB	Largewhite1	LWH	CNDP	0.0356341	4.60881	4.04975e-06	7421.77	3470.91	3232.05
EWB	Largewhite2	LWH	CNDP	0.0619218	12.1626	2.3e-16	7438.89	3606.72	3186.09
EWB	Largewhite3	LWH	CNDP	0.0383275	5.38138	7.39152e-08	7468.29	3469.29	3213.17
EWB	Largewhite4	LWH	CNDP	0.0342904	4.68797	2.75935e-06	7402.83	3444.31	3215.93
EHUMA	Durococ4	LWH	CNDP	0.021765	2.86573	0.00416049	8701.55	3278.09	3138.43
EHUMA	Landrace1	LWH	CNDP	0.0166414	2.05294	0.0400782	8649.84	3188.12	3083.75
EHUMA	Landrace4	LWH	CNDP	0.0423631	7.03969	1.92674e-12	8722.14	3306.68	3037.9
EHUMA	Landrace5	LWH	CNDP	0.0190377	2.4185	0.0155846	8611.62	3175.84	3057.17
EHUMA	Landrace6	LWH	CNDP	0.0175055	2.47171	0.013447	8836.82	3070.4	2964.76
EHUMA	Landrace7	LWH	CNDP	0.0145226	2.06584	0.0388436	8798.31	3084.96	2996.64
EHUMA	Largewhite1	LWH	CNDP	0.0327761	3.6979	0.000217393	8445.7	3267.73	3060.32
EHUMA	Largewhite2	LWH	CNDP	0.0601981	9.3283	2.3e-16	8498.32	3427.07	3037.89
EHUMA	Largewhite3	LWH	CNDP	0.0357446	4.34496	1.39301e-05	8540.34	3255.15	3030.47
EHUMA	Largewhite4	LWH	CNDP	0.0313421	3.46375	0.000532699	8446.59	3240.2	3043.26
ESIB	Durococ1	MGXE	CSWDP	0.0462864	6.04779	1.46847e-09	9588.82	2995.53	2730.49
ESIB	Durococ2	MGXE	CSWDP	0.046135	5.43778	5.39485e-08	9531.36	2988.14	2724.59
ESIB	Durococ3	MGXE	CSWDP	0.0476158	5.33896	9.34836e-08	9551.21	2988.53	2716.86
ESIB	Durococ4	MGXE	CSWDP	0.0704214	10.1516	2.3e-16	9385.83	3201.09	2779.9
ESIB	Landrace1	MGXE	CSWDP	0.0567041	5.40804	6.37192e-08	9300.4	3110.3	2776.49
ESIB	Landrace2	MGXE	CSWDP	0.0573779	4.71412	2.42763e-06	9282.37	3099.27	2762.91
ESIB	Landrace3	MGXE	CSWDP	0.0581396	5.33737	9.43047e-08	9339.67	3073.64	2735.88
ESIB	Landrace4	MGXE	CSWDP	0.0860671	8.60094	2.3e-16	9350.53	3231.79	2719.58
ESIB	Landrace5	MGXE	CSWDP	0.060466	5.70607	1.15614e-08	9249.37	3093.94	2741.12
ESIB	Landrace6	MGXE	CSWDP	0.06081	6.72957	1.70165e-11	9500.65	2986.41	2644.02
ESIB	Landrace7	MGXE	CSWDP	0.0564779	5.5025	3.74448e-08	9449.96	3001.84	2680.89
ESIB	Largewhite1	MGXE	CSWDP	0.0621627	7.28379	3.24562e-13	9113.81	3158.68	2788.96
ESIB	Largewhite2	MGXE	CSWDP	0.0894455	10.3833	2.3e-16	9148.97	3316.05	2771.54
ESIB	Largewhite3	MGXE	CSWDP	0.0618064	6.94519	3.77964e-12	9185.78	3146.51	2780.2
ESIB	Largewhite4	MGXE	CSWDP	0.0639901	8.136	4.08527e-16	9083.57	3141.2	2763.36
EWB	Durococ1	MGXE	CSWDP	0.0234597	3.75943	0.000170304	8055.31	3238.45	3089.99
EWB	Durococ2	MGXE	CSWDP	0.0232974	3.15244	0.0016191	8003.51	3227.98	3080.99
EWB	Durococ3	MGXE	CSWDP	0.0246205	3.28773	0.00100998	8022.74	3227.22	3072.13
EWB	Durococ4	MGXE	CSWDP	0.0469305	8.26256	2.3e-16	7889.18	3397.7	3093.08
EWB	Landrace1	MGXE	CSWDP	0.0340408	3.94271	8.05671e-05	7877.72	3299.36	3082.12
EWB	Landrace2	MGXE	CSWDP	0.0345778	3.50012	0.000465055	7863.36	3288.03	3068.25
EWB	Landrace3	MGXE	CSWDP	0.0350457	3.90512	9.41804e-05	7908.53	3266.3	3045.12
EWB	Landrace4	MGXE	CSWDP	0.061716	7.5226	5.3699e-14	7909.83	3403.18	3007.53
EWB	Landrace5	MGXE	CSWDP	0.0372454	4.36503	1.27107e-05	7829.12	3289.64	3053.39
EWB	Landrace6	MGXE	CSWDP	0.0380239	5.17277	2.30649e-07	8027.77	3205.36	2970.53
EWB	Landrace7	MGXE	CSWDP	0.0328879	4.1947	2.73235e-05	7994.01	3209.33	3004.96
EWB	Largewhite1	MGXE	CSWDP	0.0393777	6.16588	7.00913e-10	7721.79	3340.91	3087.77
EWB	Largewhite2	MGXE	CSWDP	0.0656873	11.1921	2.3e-16	7740.49	3471.32	3043.38
EWB	Largewhite3	MGXE	CSWDP	0.0389798	6.41884	1.37314e-10	7777.94	3328.25	3078.52
EWB	Largewhite4	MGXE	CSWDP	0.0409174	6.76805	1.30527e-11	7693.1	3323.15	3061.89
EHUMA	Durococ1	MGXE	CSWDP	0.0314409	3.08743	0.00201896	9195.51	3054	2867.81
EHUMA	Durococ2	MGXE	CSWDP	0.0313131	2.9417	0.00326416	9141.66	3041.7	2857
EHUMA	Durococ3	MGXE	CSWDP	0.0326451	2.97854	0.00289623	9147.42	3049.64	2856.83
EHUMA	Durococ4	MGXE	CSWDP	0.0554949	6.69172	2.20565e-11	8989.85	3255.6	2913.26
EHUMA	Landrace1	MGXE	CSWDP	0.0422576	4.50064	6.77489e-06	8968.78	3144.16	2889.2
EHUMA	Landrace2	MGXE	CSWDP	0.0427839	3.78065	0.000156417	8948.25	3138.18	2880.67
EHUMA	Landrace3	MGXE	CSWDP	0.0436232	4.18002	2.91477e-05	9029.36	3097.06	2838.15
EHUMA	Landrace4	MGXE	CSWDP	0.0711838	8.27302	2.3e-16	9025.03	3260.68	2827.32
EHUMA	Landrace5	MGXE	CSWDP	0.0458028	5.03553	4.76523e-07	8921.72	3127.77	2853.8
EHUMA	Landrace6	MGXE	CSWDP	0.0454939	5.36023	8.31175e-08	9150.06	3028.16	2764.63
EHUMA	Landrace7	MGXE	CSWDP	0.0414374	4.05401	5.03462e-05	9115.36	3042.31	2800.21
EHUMA	Largewhite1	MGXE	CSWDP	0.0478807	5.09148	3.55279e-07	8790.87	3182.88	2892.01
EHUMA	Largewhite2	MGXE	CSWDP	0.0750836	9.29533	2.3e-16	8842	3333.75	2868.09
EHUMA	Largewhite3	MGXE	CSWDP	0.0476456	5.12224	3.01934e-07	8896.25	3160.36	2872.9
EHUMA	Largewhite4	MGXE	CSWDP	0.0495952	5.82345	5.76437e-09	8781.55	3163.72	2864.74
ESIB	Durococ1	MS	CEDP	0.0632927	4.26519	1.99733e-05	9997.32	2971.21	2617.49
ESIB	Durococ2	MS	CEDP	0.0628278	4.49809	6.85669e-06	9937.09	2958.6	2608.81
ESIB	Durococ3	MS	CEDP	0.067614	4.96606	6.83262e-07	9947.35	2967.36	2591.51
ESIB	Durococ4	MS	CEDP	0.0656521	4.72259	2.32857e-06	9775.41	3020.11	2647.98
ESIB	Landrace1	MS	CEDP	0.0825054	8.48255	2.3e-16	9675.09	3102.62	2629.67
ESIB	Landrace2	MS	CEDP	0.0871593	7.86745	3.61939e-15	9642.86	3098.77	2601.9
ESIB	Landrace3	MS	CEDP	0.0890646	7.69407	1.42528e-14	9709.96	3090.09	2584.67
ESIB	Landrace4	MS	CEDP	0.0889699	8.35374	2.3e-16	9726.88	3077.26	2574.43
ESIB	Landrace5	MS	CEDP	0.0929874	8.92917	2.3e-16	9606.08	3104.58	2576.33
ESIB	Landrace6	MS	CEDP	0.0861765	8.65707	2.3e-16	9887.64	2983.33	2509.94
ESIB	Landrace7	MS	CEDP	0.089592	8.89397	2.3e-16	9809.42	3014.61	2518.85
ESIB	Largewhite1	MS	CEDP	0.106625	8.36009	2.3e-16	9428.14	3198.06	2581.79
ESIB	Largewhite2	MS	CEDP	0.102142	8.99473	2.3e-16	9486.52	3176.32	2587.58
ESIB	Largewhite3	MS	CEDP	0.0975904	9.11085	2.3e-16	9527.72	3163.13	2600.64
ESIB	Largewhite4	MS	CEDP	0.0998179	8.79534	2.3e-16	9430.04	3162.36	2588.33
EWB	Landrace1	MS	CEDP	0.0294545	3.83504	0.000125542	8149.37	3188.64	3006.18
EWB	Landrace2	MS	CEDP	0.0334535	3.35821	0.000784477	8124.2	3187.88	2981.49
EWB	Landrace3	MS	CEDP	0.0349931	3.60421	0.000313104	8174.72	3178.65	2963.71
EWB	Landrace4	MS	CEDP	0.0346488	3.93894	8.1841e-05	8208.04	3170.5	2958.15
EWB	Landrace5	MS	CEDP	0.0386242	4.87849	1.069e-06	8082.49	3196.94	2959.16
EWB	Landrace6	MS	CEDP	0.0304738	3.58894	0.000332025	8304.97	3092.5	2909.59
EWB	Landrace7	MS	CEDP	0.0340297	4.49564	6.9361e-06	8250.12	3118.74	2913.47
EWB	Largewhite1	MS	CEDP	0.0522571	4.7738	1.80786e-06	7935.98	3280.16	2954.36
EWB	Largewhite2	MS	CEDP	0.0480166	4.62543	3.73828e-06	8001.35	3254.91	2956.65
EWB	Largewhite3	MS	CEDP	0.043785	4.59905	4.24431e-06	8017.22	3242.21	2970.2
EWB	Largewhite4	MS	CEDP	0.0457746	5.06408	4.10383e-07	7934.2	3238.93	2955.39
EHUMA	Durococ1	MS	CEDP	0.0370603	2.06961	0.0384886	9569.88	2995.56	2781.46
EHUMA	Durococ2	MS	CEDP	0.0365569	2.05472	0.0399058	9514.76	2979.54	2769.38
EHUMA	Durococ3	MS	CEDP	0.0410785	2.38563	0.0170498	9508.56	2993.48	2757.25
EHUMA	Durococ4	MS	CEDP	0.0397285	2.24301	0.0248961	9347.13	3042.31	2809.81
EHUMA	Landrace1	MS	CEDP	0.0568115	4.61213	3.98562e-06	9307.19	3100.21	2766.89
EHUMA	Landrace2	MS	CEDP	0.0609786	4.40797	1.04343e-05	9278.92	3107.85	2750.61
EHUMA	Landrace3	MS	CEDP	0.0632089	4.54072	5.6063e-06	9362.57	3076.43	2710.63
EHUMA	Landrace4	MS	CEDP	0.0627645	4.69074	2.72221e-06	9370.22	3074.99	2711.78
EHUMA	Landrace5	MS	CEDP	0.0667543	5.28855	1.23289e-07	9245.21	3105.2	2716.57
EHUMA	Landrace6	MS	CEDP	0.05914	4.56646	4.96022e-06	9500.67	2988.71	2654.94
EHUMA	Landrace7	MS	CEDP	0.0626438	5.05579	4.28624e-07	9440.29	3020.55	2664.42
EHUMA	Largewhite1	MS	CEDP	0.0806718	4.96694	6.80168e-07	9075.52	3192.59	2715.94
EHUMA	Largewhite2	MS	CEDP	0.0764408	5.13314	2.8495e-07	9147.72	3162.19	2713.08
EHUMA	Largewhite3	MS	CEDP	0.072036	5.13416	2.83403e-07	9207.73	3146.52	2723.66
EHUMA	Largewhite4	MS	CEDP	0.0740305	5.30742	1.11187e-07	9094.24	3151.1	2716.7
EWB	Durococ1	MZ	CNDP	0.0222372	4.02377	5.72727e-05	7138.47	3583.05	3427.16
EWB	Durococ3	MZ	CNDP	0.0171372	2.7527	0.00591068	7129.18	3552.28	3432.58
EWB	Durococ4	MZ	CNDP	0.0335393	4.57059	4.86345e-06	7014.69	3713.62	3472.6
EWB	Landrace4	MZ	CNDP	0.0339269	3.61971	0.000294936	7080.69	3673.49	3432.41
EWB	Largewhite1	MZ	CNDP	0.0215053	2.14743	0.0317593	6859.93	3632.88	3479.91
EWB	Largewhite2	MZ	CNDP	0.0428049	5.18279	2.18588e-07	6891.52	3756.85	3448.43
EWB	Largewhite3	MZ	CNDP	0.0199476	2.65998	0.00781447	6923.69	3619.87	3478.28
ESIB	Durococ1	NJ	CSWDP	0.0906748	10.387	2.3e-16	9987.02	3021.64	2519.22
ESIB	Durococ2	NJ	CSWDP	0.0937233	9.01439	2.3e-16	9919.31	3020.78	2503.07
ESIB	Durococ3	NJ	CSWDP	0.0943956	10.013	2.3e-16	9938.02	3014.18	2494.21
ESIB	Durococ4	NJ	CSWDP	0.117304	13.8525	2.3e-16	9768.39	3231.55	2553
ESIB	Landrace1	NJ	CSWDP	0.0884972	9.34684	2.3e-16	9718.81	3087.47	2585.44
ESIB	Landrace2	NJ	CSWDP	0.0902286	8.83306	2.3e-16	9696.6	3076.98	2567.67
ESIB	Landrace3	NJ	CSWDP	0.0903687	8.43887	2.3e-16	9758.24	3050.64	2544.97
ESIB	Landrace4	NJ	CSWDP	0.116004	13.222	2.3e-16	9780.49	3206.72	2540.07
ESIB	Landrace5	NJ	CSWDP	0.0966324	10.0764	2.3e-16	9657.15	3082.72	2539.43
ESIB	Landrace6	NJ	CSWDP	0.0878285	9.28575	2.3e-16	9940.52	2950.88	2474.38
ESIB	Landrace7	NJ	CSWDP	0.0911601	10.5462	2.3e-16	9860.6	2979.99	2482.07
ESIB	Largewhite1	NJ	CSWDP	0.0965024	10.2664	2.3e-16	9525.83	3145.11	2591.51
ESIB	Largewhite2	NJ	CSWDP	0.120148	13.2755	2.3e-16	9570.46	3289.16	2583.56
ESIB	Largewhite3	NJ	CSWDP	0.0893314	9.76776	2.3e-16	9615.96	3111.18	2600.91
ESIB	Largewhite4	NJ	CSWDP	0.0946625	11.0589	2.3e-16	9504.99	3113.86	2575.31
EWB	Durococ1	NJ	CSWDP	0.033773	3.19511	0.0013978	8352.89	3163.94	2957.21
EWB	Durococ2	NJ	CSWDP	0.0363825	3.12043	0.0018059	8293.15	3162.31	2940.28
EWB	Durococ3	NJ	CSWDP	0.036848	3.28085	0.00103494	8312.15	3155.47	2931.18
EWB	Durococ4	NJ	CSWDP	0.0609446	7.02111	2.20118e-12	8176.09	3332.51	2949.64
EWB	Landrace1	NJ	CSWDP	0.0335327	3.05488	0.00225149	8199.62	3180.03	2973.68
EWB	Landrace2	NJ	CSWDP	0.0348215	2.84126	0.00449352	8186.05	3174.21	2960.59
EWB	Landrace3	NJ	CSWDP	0.0344915	2.83939	0.00452004	8232.74	3148.95	2938.97
EWB	Landrace4	NJ	CSWDP	0.0599361	7.28507	3.21505e-13	8241.82	3280.13	2909.17
EWB	Landrace5	NJ	CSWDP	0.0404566	3.84507	0.000120518	8142.3	3183.81	2936.22
EWB	Landrace6	NJ	CSWDP	0.0318985	3.29944	0.000968793	8368.4	3070.59	2880.75
EWB	Landrace7	NJ	CSWDP	0.0337778	3.6831	0.000230413	8311.9	3094.73	2892.49
EWB	Largewhite1	NJ	CSWDP	0.0415242	4.40783	1.0441e-05	8040.97	3234.51	2976.6
EWB	Largewhite2	NJ	CSWDP	0.0651966	9.50035	2.3e-16	8066.14	3348.59	2938.69
EWB	Largewhite3	NJ	CSWDP	0.0347209	3.81242	0.000137612	8112.6	3197.41	2982.83
EWB	Largewhite4	NJ	CSWDP	0.0394172	4.67522	2.93636e-06	8020.83	3202.13	2959.26
EHUMA	Durococ1	NJ	CSWDP	0.0643262	4.53541	5.74928e-06	9562.67	3049.08	2680.52
EHUMA	Durococ2	NJ	CSWDP	0.067292	4.34837	1.3715e-05	9499.39	3044.13	2660.27
EHUMA	Durococ3	NJ	CSWDP	0.0677369	4.62516	3.74313e-06	9502.1	3043.16	2657.04
EHUMA	Durococ4	NJ	CSWDP	0.0913022	7.4016	1.34554e-13	9341.63	3255.28	2710.58
EHUMA	Landrace1	NJ	CSWDP	0.0633624	5.14072	2.73689e-07	9355.32	3089.47	2721.29
EHUMA	Landrace2	NJ	CSWDP	0.0647774	4.81378	1.48099e-06	9332.37	3085.78	2710.32
EHUMA	Landrace3	NJ	CSWDP	0.0651209	4.6524	3.28086e-06	9414.57	3040.71	2668.9
EHUMA	Landrace4	NJ	CSWDP	0.0906094	8.93728	2.3e-16	9425.84	3206.46	2673.67
EHUMA	Landrace5	NJ	CSWDP	0.0710524	5.69542	1.23068e-08	9298.84	3085.89	2676.46
EHUMA	Landrace6	NJ	CSWDP	0.0614047	4.93675	7.94359e-07	9558.63	2961.32	2618.69
EHUMA	Landrace7	NJ	CSWDP	0.0647908	5.62569	1.84767e-08	9497.14	2991.6	2627.53
EHUMA	Largewhite1	NJ	CSWDP	0.0715071	5.49858	3.82868e-08	9178.43	3144.86	2725.11
EHUMA	Largewhite2	NJ	CSWDP	0.0954397	9.15574	2.3e-16	9237.81	3281.18	2709.43
EHUMA	Largewhite3	NJ	CSWDP	0.0646366	5.09233	3.53694e-07	9301.39	3100	2723.58
EHUMA	Largewhite4	NJ	CSWDP	0.069584	6.24945	4.119e-10	9176.91	3110.33	2705.63
ESIB	Durococ1	RC	CSWDP	0.0738994	9.86181	2.3e-16	10009.6	2986.63	2575.58
ESIB	Durococ2	RC	CSWDP	0.0717961	7.89823	2.82901e-15	9954.97	2970.52	2572.55
ESIB	Durococ3	RC	CSWDP	0.074133	8.65877	2.3e-16	9969.14	2968.97	2559.15
ESIB	Durococ4	RC	CSWDP	0.0770857	9.01747	2.3e-16	9795.69	3050.81	2614.12
ESIB	Landrace1	RC	CSWDP	0.105863	11.6031	2.3e-16	9651.89	3156.71	2552.33
ESIB	Landrace2	RC	CSWDP	0.104918	10.9802	2.3e-16	9640.32	3141.9	2545.22
ESIB	Landrace3	RC	CSWDP	0.109123	11.9396	2.3e-16	9688.54	3123.78	2509.1
ESIB	Landrace4	RC	CSWDP	0.109754	12.9419	2.3e-16	9716.41	3128.67	2509.82
ESIB	Landrace5	RC	CSWDP	0.109179	10.8825	2.3e-16	9601.37	3134.57	2517.48
ESIB	Landrace6	RC	CSWDP	0.100705	11.6106	2.3e-16	9884.58	3001.48	2452.26
ESIB	Landrace7	RC	CSWDP	0.100181	11.6183	2.3e-16	9819.78	3026.18	2475.07
ESIB	Largewhite1	RC	CSWDP	0.0987585	10.1009	2.3e-16	9499.38	3168.46	2598.88
ESIB	Largewhite2	RC	CSWDP	0.103693	13.6677	2.3e-16	9533.61	3177.61	2580.53
ESIB	Largewhite3	RC	CSWDP	0.0960787	13.0169	2.3e-16	9573.16	3142.94	2591.94
ESIB	Largewhite4	RC	CSWDP	0.0937897	10.2926	2.3e-16	9484.79	3124.83	2588.94
EWB	Durococ1	RC	CSWDP	0.0233685	3.06106	0.00220557	8372.19	3125.69	2982.94
EWB	Durococ2	RC	CSWDP	0.021304	2.23836	0.0251979	8325.08	3108.32	2978.65
EWB	Durococ3	RC	CSWDP	0.02331	2.57979	0.00988609	8339.41	3106.4	2964.88
EWB	Durococ4	RC	CSWDP	0.0272621	2.90658	0.00365407	8224.19	3172.55	3004.16
EWB	Landrace1	RC	CSWDP	0.0544498	5.76524	8.15433e-09	8137.64	3254.21	2918.12
EWB	Landrace2	RC	CSWDP	0.053384	5.2684	1.37617e-07	8130.55	3239.91	2911.52
EWB	Landrace3	RC	CSWDP	0.0567192	5.59535	2.20176e-08	8167.64	3226.69	2880.31
EWB	Landrace4	RC	CSWDP	0.0573895	6.42437	1.32413e-10	8205.11	3229.45	2878.89
EWB	Landrace5	RC	CSWDP	0.0568848	5.53528	3.10739e-08	8091.02	3240.16	2891.37
EWB	Landrace6	RC	CSWDP	0.0473118	5.33231	9.69709e-08	8315.38	3124.11	2841.85
EWB	Landrace7	RC	CSWDP	0.0471377	5.78615	7.20175e-09	8271.53	3141.38	2858.56
EWB	Largewhite1	RC	CSWDP	0.048532	5.73049	1.00142e-08	8011.23	3254.56	2953.28
EWB	Largewhite2	RC	CSWDP	0.0530856	7.85193	4.09677e-15	8053.36	3261.12	2932.34
EWB	Largewhite3	RC	CSWDP	0.0457634	6.5554	5.54936e-11	8070.76	3230.12	2947.41
EWB	Largewhite4	RC	CSWDP	0.0434733	5.74761	9.05151e-09	7999.07	3211.54	2943.94
EHUMA	Durococ1	RC	CSWDP	0.0488236	3.8171	0.000135027	9581.21	3010.07	2729.83
EHUMA	Durococ2	RC	CSWDP	0.0467419	3.29712	0.000976802	9532.69	2991.51	2724.34
EHUMA	Durococ3	RC	CSWDP	0.0488622	3.60015	0.000318031	9529.89	2994.62	2715.6
EHUMA	Durococ4	RC	CSWDP	0.0524118	3.69222	0.000222303	9365.41	3071.02	2765.13
EHUMA	Landrace1	RC	CSWDP	0.0809331	6.69441	2.16548e-11	9292.2	3162.51	2688.93
EHUMA	Landrace2	RC	CSWDP	0.0797505	6.08165	1.1895e-09	9279.2	3153.81	2687.92
EHUMA	Landrace3	RC	CSWDP	0.084013	6.35117	2.13677e-10	9352.74	3121.71	2637.84
EHUMA	Landrace4	RC	CSWDP	0.0844936	6.99129	2.72379e-12	9365.46	3132.1	2644.05
EHUMA	Landrace5	RC	CSWDP	0.0838549	6.5772	4.79392e-11	9248.02	3142.7	2656.41
EHUMA	Landrace6	RC	CSWDP	0.0745316	6.06552	1.31526e-09	9506.96	3016.2	2597.78
EHUMA	Landrace7	RC	CSWDP	0.0742825	5.95486	2.60292e-09	9457.86	3039.33	2619.02
EHUMA	Largewhite1	RC	CSWDP	0.0744131	5.49891	3.82147e-08	9151.38	3167.61	2728.83
EHUMA	Largewhite2	RC	CSWDP	0.0794185	6.75729	1.40596e-11	9200.03	3168.71	2702.43
EHUMA	Largewhite3	RC	CSWDP	0.0718959	6.0632	1.33443e-09	9259.21	3132.36	2712.17
EHUMA	Largewhite4	RC	CSWDP	0.0693739	5.52301	3.33236e-08	9157.58	3122.17	2717.08
ESIB	Durococ1	SZL	CMDP	0.0991048	10.3168	2.3e-16	10345.5	2961.16	2427.15
ESIB	Durococ2	SZL	CMDP	0.0994145	9.10191	2.3e-16	10286.4	2953.82	2419.62
ESIB	Durococ3	SZL	CMDP	0.0992238	10.2781	2.3e-16	10307.9	2945.21	2413.5
ESIB	Durococ4	SZL	CMDP	0.126401	14.3708	2.3e-16	10128.5	3175.09	2462.49
ESIB	Landrace1	SZL	CMDP	0.117489	11.5226	2.3e-16	10023.2	3088.72	2439.24
ESIB	Landrace2	SZL	CMDP	0.118253	9.54899	2.3e-16	10009.8	3082.11	2430.25
ESIB	Landrace3	SZL	CMDP	0.118065	9.88406	2.3e-16	10072.4	3053.43	2408.56
ESIB	Landrace4	SZL	CMDP	0.144	17.8405	2.3e-16	10091.4	3207.97	2400.37
ESIB	Landrace5	SZL	CMDP	0.128057	11.9163	2.3e-16	9952.88	3085.01	2384.59
ESIB	Landrace6	SZL	CMDP	0.115113	11.3547	2.3e-16	10257	2949.11	2340.24
ESIB	Landrace7	SZL	CMDP	0.11478	11.653	2.3e-16	10188.5	2971.26	2359.41
ESIB	Largewhite1	SZL	CMDP	0.132707	10.9049	2.3e-16	9806.84	3163.12	2421.94
ESIB	Largewhite2	SZL	CMDP	0.156976	18.0293	2.3e-16	9852.31	3314.14	2414.83
ESIB	Largewhite3	SZL	CMDP	0.126382	12.1537	2.3e-16	9895.19	3132.51	2429.56
ESIB	Largewhite4	SZL	CMDP	0.128726	13.3319	2.3e-16	9796.39	3130.07	2416.13
EWB	Durococ1	SZL	CMDP	0.019592	2.02679	0.0426841	8636.91	3028.98	2912.57
EWB	Durococ4	SZL	CMDP	0.0482989	5.23707	1.63149e-07	8461.46	3201.33	2906.34
EWB	Landrace1	SZL	CMDP	0.038662	3.42576	0.000613071	8437.42	3114.68	2882.81
EWB	Landrace2	SZL	CMDP	0.039158	2.89794	0.0037562	8428.13	3108.26	2874
EWB	Landrace3	SZL	CMDP	0.0382851	3.00127	0.0026886	8476.91	3081.75	2854.48
EWB	Landrace4	SZL	CMDP	0.0646598	7.5252	5.2639e-14	8482.1	3210.79	2820.79
EWB	Landrace5	SZL	CMDP	0.0474945	4.07184	4.66442e-05	8370.75	3118.83	2836.01
EWB	Landrace6	SZL	CMDP	0.0345643	3.19211	0.00141238	8612.79	2996.71	2796.47
EWB	Landrace7	SZL	CMDP	0.0333143	3.15979	0.00157884	8566.42	3012.6	2818.34
EWB	Largewhite1	SZL	CMDP	0.0535329	3.98535	6.73812e-05	8253.51	3184.05	2860.47
EWB	Largewhite2	SZL	CMDP	0.0786509	8.83891	2.3e-16	8277.61	3303.2	2821.49
EWB	Largewhite3	SZL	CMDP	0.0474442	4.32553	1.52164e-05	8322.91	3149.81	2864.47
EWB	Largewhite4	SZL	CMDP	0.0494095	4.88865	1.01528e-06	8240.86	3146.96	2850.63
EHUMA	Durococ1	SZL	CMDP	0.0673302	4.658	3.19299e-06	9902.36	2969.78	2595.1
EHUMA	Durococ2	SZL	CMDP	0.0676804	4.31084	1.62639e-05	9846.25	2956.89	2582.01
EHUMA	Durococ3	SZL	CMDP	0.0673165	4.59756	4.27469e-06	9849.92	2952.14	2579.76
EHUMA	Durococ4	SZL	CMDP	0.0953043	7.14213	9.18931e-13	9682.18	3179.29	2626.02
EHUMA	Landrace1	SZL	CMDP	0.0866021	6.20329	5.52942e-10	9643.98	3074.99	2584.84
EHUMA	Landrace2	SZL	CMDP	0.0870829	5.34606	8.98884e-08	9628.83	3074.21	2581.68
EHUMA	Landrace3	SZL	CMDP	0.0870739	5.5161	3.46606e-08	9716.14	3030.9	2545.35
EHUMA	Landrace4	SZL	CMDP	0.113095	9.87144	2.3e-16	9719.21	3190.2	2541.93
EHUMA	Landrace5	SZL	CMDP	0.0965749	6.77752	1.22256e-11	9578.39	3072	2530.9
EHUMA	Landrace6	SZL	CMDP	0.0827041	5.88861	3.89455e-09	9858.17	2942.61	2493.05
EHUMA	Landrace7	SZL	CMDP	0.0826287	6.09464	1.09683e-09	9806.79	2964.6	2512.07
EHUMA	Largewhite1	SZL	CMDP	0.10195	6.32914	2.46534e-10	9441.15	3144.58	2562.72
EHUMA	Largewhite2	SZL	CMDP	0.126782	10.5305	2.3e-16	9501.85	3288.35	2548.36
EHUMA	Largewhite3	SZL	CMDP	0.0959388	6.74592	1.52066e-11	9564.27	3104.97	2561.35
EHUMA	Largewhite4	SZL	CMDP	0.0979958	7.19673	6.16731e-13	9448.87	3107.1	2552.48
ESIB	Durococ1	TC	CMDP	0.0943916	9.89384	2.3e-16	10200.4	2983.85	2469.13
ESIB	Durococ2	TC	CMDP	0.092791	8.62459	2.3e-16	10145.4	2970.08	2465.69
ESIB	Durococ3	TC	CMDP	0.0921149	9.3363	2.3e-16	10170.7	2963.36	2463.47
ESIB	Durococ4	TC	CMDP	0.119777	14.6423	2.3e-16	9988.58	3192.74	2509.72
ESIB	Landrace1	TC	CMDP	0.108688	11.2863	2.3e-16	9894.35	3106.6	2497.5
ESIB	Landrace2	TC	CMDP	0.109464	9.7669	2.3e-16	9879.77	3098.87	2487.38
ESIB	Landrace3	TC	CMDP	0.112423	9.78757	2.3e-16	9931.72	3076.9	2454.99
ESIB	Landrace4	TC	CMDP	0.135199	16.1976	2.3e-16	9959.72	3223.7	2455.83
ESIB	Landrace5	TC	CMDP	0.116946	11.9751	2.3e-16	9830.4	3097.94	2449.22
ESIB	Landrace6	TC	CMDP	0.105301	10.8048	2.3e-16	10128.4	2963.37	2398.74
ESIB	Landrace7	TC	CMDP	0.104869	10.511	2.3e-16	10058.7	2982.9	2416.65
ESIB	Largewhite1	TC	CMDP	0.119668	11.3934	2.3e-16	9687.58	3166.69	2489.79
ESIB	Largewhite2	TC	CMDP	0.144767	17.6261	2.3e-16	9730.62	3319.92	2480.25
ESIB	Largewhite3	TC	CMDP	0.11686	12.2812	2.3e-16	9765.86	3145.61	2487.34
ESIB	Largewhite4	TC	CMDP	0.116682	13.5662	2.3e-16	9672.83	3134.79	2479.69
EWB	Durococ1	TC	CMDP	0.0211298	2.13801	0.032516	8512.05	3071.94	2944.8
EWB	Durococ4	TC	CMDP	0.0478012	5.14921	2.61585e-07	8340.58	3237.99	2942.55
EWB	Landrace1	TC	CMDP	0.0364492	3.29097	0.000998412	8325.48	3149.48	2927.96
EWB	Landrace2	TC	CMDP	0.0369405	2.94675	0.00321134	8315.73	3142.6	2918.69
EWB	Landrace3	TC	CMDP	0.0389662	3.07129	0.00213135	8354.98	3123.97	2889.65
EWB	Landrace4	TC	CMDP	0.062227	6.96406	3.30601e-12	8369.69	3245.75	2865.47
EWB	Landrace5	TC	CMDP	0.0432503	3.89184	9.94858e-05	8265.98	3149.46	2888.32
EWB	Landrace6	TC	CMDP	0.0316573	2.96514	0.00302547	8504.22	3031.02	2845
EWB	Landrace7	TC	CMDP	0.0302287	2.84677	0.00441656	8456.86	3044.55	2865.88
EWB	Largewhite1	TC	CMDP	0.0472373	4.15981	3.18513e-05	8153.66	3207.03	2917.71
EWB	Largewhite2	TC	CMDP	0.0728608	8.79676	2.3e-16	8175.41	3328.47	2876.38
EWB	Largewhite3	TC	CMDP	0.0444113	4.41943	9.89612e-06	8213.47	3182.81	2912.12
EWB	Largewhite4	TC	CMDP	0.0440394	4.85837	1.18358e-06	8136.71	3171.09	2903.57
EHUMA	Durococ1	TC	CMDP	0.063732	4.46475	8.01618e-06	9761.56	2996.8	2637.7
EHUMA	Durococ2	TC	CMDP	0.0622034	3.99464	6.47919e-05	9709.93	2977.88	2629.1
EHUMA	Durococ3	TC	CMDP	0.0613836	4.22776	2.36026e-05	9718.91	2976.43	2632.15
EHUMA	Durococ4	TC	CMDP	0.0897697	7.22457	5.02698e-13	9546.59	3201.24	2673.83
EHUMA	Landrace1	TC	CMDP	0.0790443	6.2617	3.80808e-10	9517.54	3095.28	2641.8
EHUMA	Landrace2	TC	CMDP	0.0794755	5.51505	3.48676e-08	9503.82	3095.94	2640.07
EHUMA	Landrace3	TC	CMDP	0.0825587	5.65279	1.57869e-08	9578.25	3057.16	2590.86
EHUMA	Landrace4	TC	CMDP	0.105379	10.4061	2.3e-16	9592.74	3211.11	2598.86
EHUMA	Landrace5	TC	CMDP	0.0866916	6.92902	4.23763e-12	9461.53	3090.55	2597.45
EHUMA	Landrace6	TC	CMDP	0.0740939	5.86513	4.4877e-09	9737.36	2964.66	2555.64
EHUMA	Landrace7	TC	CMDP	0.073904	5.89071	3.84547e-09	9684.13	2983.45	2572.82
EHUMA	Largewhite1	TC	CMDP	0.0900675	6.32076	2.60284e-10	9328.23	3154.48	2633.2
EHUMA	Largewhite2	TC	CMDP	0.115647	10.4777	2.3e-16	9385.57	3299.55	2615.49
EHUMA	Largewhite3	TC	CMDP	0.0875138	6.53146	6.51321e-11	9440.02	3123.15	2620.5
EHUMA	Largewhite4	TC	CMDP	0.087065	7.35241	1.94667e-13	9331.72	3118.23	2618.74
ESIB	Durococ1	WNS	CMDP	0.0749518	6.88974	5.58936e-12	9935.09	3011.51	2591.55
ESIB	Durococ2	WNS	CMDP	0.0681267	5.72555	1.03097e-08	9893.89	2982.34	2601.9
ESIB	Durococ3	WNS	CMDP	0.0698452	6.50945	7.54283e-11	9912.24	2982.06	2592.69
ESIB	Durococ4	WNS	CMDP	0.0675752	5.56678	2.59486e-08	9740.13	3032.95	2648.99
ESIB	Landrace1	WNS	CMDP	0.0826506	8.18358	2.75496e-16	9645.2	3111.09	2636.08
ESIB	Landrace2	WNS	CMDP	0.0849249	6.79535	1.0805e-11	9625.41	3107.18	2620.74
ESIB	Landrace3	WNS	CMDP	0.0858592	7.70166	1.3431e-14	9682.62	3080.82	2593.62
ESIB	Landrace4	WNS	CMDP	0.0851856	7.7801	7.24702e-15	9706.21	3072.41	2590.05
ESIB	Landrace5	WNS	CMDP	0.0928756	8.32802	2.3e-16	9577.51	3113.19	2584.05
ESIB	Landrace6	WNS	CMDP	0.0846402	8.15432	3.51173e-16	9858.83	2982.74	2517.22
ESIB	Landrace7	WNS	CMDP	0.0840339	8.02535	1.01232e-15	9792.83	3004.34	2538.55
ESIB	Largewhite1	WNS	CMDP	0.10097	8.33603	2.3e-16	9418.11	3193.86	2608.05
ESIB	Largewhite2	WNS	CMDP	0.0975963	9.21909	2.3e-16	9472.4	3174.26	2609.76
ESIB	Largewhite3	WNS	CMDP	0.0928744	9.14838	2.3e-16	9515.03	3161.6	2624.25
ESIB	Largewhite4	WNS	CMDP	0.0993105	8.7287	2.3e-16	9402.18	3169.4	2596.76
EWB	Durococ1	WNS	CMDP	0.024881	2.5432	0.0109841	8300.28	3153.13	3000.03
EWB	Landrace1	WNS	CMDP	0.0336009	3.88683	0.000101562	8123.75	3201.39	2993.24
EWB	Landrace2	WNS	CMDP	0.0355335	3.37098	0.000749018	8110.01	3199.56	2979.98
EWB	Landrace3	WNS	CMDP	0.0359394	3.91294	9.11785e-05	8153.61	3175.62	2955.28
EWB	Landrace4	WNS	CMDP	0.0351562	3.82477	0.000130893	8194.33	3172.61	2957.11
EWB	Landrace5	WNS	CMDP	0.0425506	4.79731	1.60809e-06	8061.41	3213.03	2950.76
EWB	Landrace6	WNS	CMDP	0.0330971	3.68021	0.000233042	8284.55	3100.29	2901.65
EWB	Landrace7	WNS	CMDP	0.0329817	3.72548	0.000194947	8240.25	3115.21	2916.28
EWB	Largewhite1	WNS	CMDP	0.0510391	4.61242	3.98014e-06	7934.09	3284.1	2965.15
EWB	Largewhite2	WNS	CMDP	0.0477828	4.903	9.43852e-07	7997.68	3263.29	2965.65
EWB	Largewhite3	WNS	CMDP	0.0434296	4.55142	5.32859e-06	8013.28	3249.43	2978.93
EWB	Largewhite4	WNS	CMDP	0.0492563	5.18362	2.17616e-07	7917.2	3256.84	2951.06
EHUMA	Durococ1	WNS	CMDP	0.0497112	3.30763	0.000940886	9511.37	3039.57	2751.68
EHUMA	Durococ2	WNS	CMDP	0.0430954	2.66825	0.00762469	9474.07	3005.79	2757.42
EHUMA	Durococ3	WNS	CMDP	0.0446497	2.89627	0.00377632	9475.26	3009.98	2752.68
EHUMA	Durococ4	WNS	CMDP	0.0429808	2.50299	0.012315	9312.89	3056.2	2804.31
EHUMA	Landrace1	WNS	CMDP	0.0582693	4.84486	1.26701e-06	9282.8	3114.17	2771.23
EHUMA	Landrace2	WNS	CMDP	0.0601941	4.42612	9.59425e-06	9265.99	3120.79	2766.41
EHUMA	Landrace3	WNS	CMDP	0.0613092	4.55238	5.30425e-06	9341.89	3073.82	2718.69
EHUMA	Landrace4	WNS	CMDP	0.0604242	4.62418	3.76079e-06	9353.16	3073.75	2723.45
EHUMA	Landrace5	WNS	CMDP	0.0679991	5.25033	1.51829e-07	9221.02	3118.18	2721.11
EHUMA	Landrace6	WNS	CMDP	0.0590008	4.58898	4.45423e-06	9476.27	2992.52	2659.07
EHUMA	Landrace7	WNS	CMDP	0.0585371	4.42258	9.75307e-06	9430.8	3017.38	2683.66
EHUMA	Largewhite1	WNS	CMDP	0.0765755	5.00879	5.47733e-07	9066.74	3189.64	2735.89
EHUMA	Largewhite2	WNS	CMDP	0.0733143	5.1935	2.06378e-07	9138.84	3165.37	2732.94
EHUMA	Largewhite3	WNS	CMDP	0.068736	4.93656	7.95139e-07	9200.85	3150.8	2745.51
EHUMA	Largewhite4	WNS	CMDP	0.0747725	5.44977	5.04361e-08	9074.6	3166.37	2725.8
ESIB	Durococ1	WZS	CSDP	0.120442	11.4124	2.3e-16	10299	3083.73	2420.76
ESIB	Durococ2	WZS	CSDP	0.118574	11.2673	2.3e-16	10245.1	3069.08	2418.4
ESIB	Durococ3	WZS	CSDP	0.121422	11.1786	2.3e-16	10259.1	3069.59	2404.87
ESIB	Durococ4	WZS	CSDP	0.145634	14.7664	2.3e-16	10080.6	3291.68	2454.8
ESIB	Landrace1	WZS	CSDP	0.131654	11.875	2.3e-16	9995.66	3195.36	2451.88
ESIB	Landrace2	WZS	CSDP	0.131349	9.41971	2.3e-16	9980.65	3179.62	2441.31
ESIB	Landrace3	WZS	CSDP	0.128596	10.1298	2.3e-16	10051.8	3144.8	2428.15
ESIB	Landrace4	WZS	CSDP	0.156969	14.8244	2.3e-16	10060	3306.35	2409.19
ESIB	Landrace5	WZS	CSDP	0.140288	12.1761	2.3e-16	9934.61	3191.87	2406.49
ESIB	Landrace6	WZS	CSDP	0.12607	11.5197	2.3e-16	10233.8	3037.36	2357.26
ESIB	Landrace7	WZS	CSDP	0.126418	11.1909	2.3e-16	10167.9	3067.45	2378.93
ESIB	Largewhite1	WZS	CSDP	0.140086	12.4415	2.3e-16	9801.89	3257.74	2457.16
ESIB	Largewhite2	WZS	CSDP	0.165443	17.6762	2.3e-16	9838.3	3408.8	2440.99
ESIB	Largewhite3	WZS	CSDP	0.13839	13.271	2.3e-16	9874.45	3235.71	2449
ESIB	Largewhite4	WZS	CSDP	0.144617	13.6778	2.3e-16	9761.71	3240.46	2421.63
EWB	Durococ1	WZS	CSDP	0.0535515	4.96636	6.8222e-07	8630.26	3191.46	2867.02
EWB	Durococ2	WZS	CSDP	0.051689	4.4526	8.48358e-06	8583.81	3175.52	2863.37
EWB	Durococ3	WZS	CSDP	0.0541243	4.70551	2.53238e-06	8598.79	3176.45	2850.25
EWB	Durococ4	WZS	CSDP	0.0801163	7.68979	1.47379e-14	8455.04	3359.37	2861.02
EWB	Landrace1	WZS	CSDP	0.0662264	5.59299	2.23191e-08	8448.38	3259.82	2854.86
EWB	Landrace2	WZS	CSDP	0.0656751	4.50242	6.7183e-06	8436.73	3243.47	2843.69
EWB	Landrace3	WZS	CSDP	0.0625437	4.64085	3.46977e-06	8495.18	3211.97	2833.84
EWB	Landrace4	WZS	CSDP	0.0909323	9.00313	2.3e-16	8492.61	3351.03	2792.39
EWB	Landrace5	WZS	CSDP	0.0735311	5.94803	2.71388e-09	8388.75	3261.95	2815.1
EWB	Landrace6	WZS	CSDP	0.0593916	5.34148	9.21899e-08	8631.54	3126.97	2776.36
EWB	Landrace7	WZS	CSDP	0.0588447	5.29888	1.16514e-07	8585.82	3148.84	2798.85
EWB	Largewhite1	WZS	CSDP	0.074948	6.20618	5.42864e-10	8283.39	3313.49	2851.44
EWB	Largewhite2	WZS	CSDP	0.100778	12.1699	2.3e-16	8302.48	3436.73	2807.45
EWB	Largewhite3	WZS	CSDP	0.0730591	6.95019	3.64804e-12	8340.5	3291.33	2843.15
EWB	Largewhite4	WZS	CSDP	0.0785497	7.54911	4.38243e-14	8246.31	3297.48	2817.17
EHUMA	Durococ1	WZS	CSDP	0.0840749	5.57534	2.4704e-08	9846.67	3083.22	2604.98
EHUMA	Durococ2	WZS	CSDP	0.0822064	5.34084	9.25162e-08	9799.64	3066.92	2600.98
EHUMA	Durococ3	WZS	CSDP	0.0847818	5.47722	4.32072e-08	9795.3	3070.7	2590.72
EHUMA	Durococ4	WZS	CSDP	0.110007	7.57178	3.68151e-14	9628.63	3290.2	2638.05
EHUMA	Landrace1	WZS	CSDP	0.0965566	6.82088	9.04852e-12	9607.56	3172.74	2613.99
EHUMA	Landrace2	WZS	CSDP	0.0958478	5.62244	1.8828e-08	9592.55	3164.54	2610.97
EHUMA	Landrace3	WZS	CSDP	0.0934682	5.71199	1.1166e-08	9684.71	3111.43	2579.51
EHUMA	Landrace4	WZS	CSDP	0.121821	9.41133	2.3e-16	9679.58	3280.3	2567.87
EHUMA	Landrace5	WZS	CSDP	0.104706	7.28	3.33828e-13	9549.83	3168.57	2567.92
EHUMA	Landrace6	WZS	CSDP	0.0892272	6.25218	4.04772e-10	9827.62	3023.56	2528.19
EHUMA	Landrace7	WZS	CSDP	0.0898593	6.22578	4.79178e-10	9780.43	3055.07	2551.29
EHUMA	Largewhite1	WZS	CSDP	0.105521	6.49096	8.52932e-11	9423.04	3226.04	2610.19
EHUMA	Largewhite2	WZS	CSDP	0.13138	9.94808	2.3e-16	9476.53	3371.7	2588.63
EHUMA	Largewhite3	WZS	CSDP	0.103994	6.98044	2.94261e-12	9530.63	3195.26	2593.29
EHUMA	Largewhite4	WZS	CSDP	0.109632	7.5438	4.56483e-14	9405.68	3208.98	2574.88
ESIB	Durococ1	XIANG	CSDP	0.104545	11.2156	2.3e-16	10349.9	2978.46	2414.64
ESIB	Durococ2	XIANG	CSDP	0.104928	9.50883	2.3e-16	10288.5	2968.55	2404.74
ESIB	Durococ3	XIANG	CSDP	0.105843	10.1292	2.3e-16	10308.2	2964.39	2396.93
ESIB	Durococ4	XIANG	CSDP	0.106846	8.45827	2.3e-16	10126.4	3028.07	2443.46
ESIB	Landrace1	XIANG	CSDP	0.121795	11.8774	2.3e-16	10029	3101.61	2428.12
ESIB	Landrace2	XIANG	CSDP	0.122276	9.96697	2.3e-16	10016.6	3094.55	2420.23
ESIB	Landrace3	XIANG	CSDP	0.122455	10.008	2.3e-16	10078.3	3066.67	2397.55
ESIB	Landrace4	XIANG	CSDP	0.1211	11.854	2.3e-16	10097.7	3048.36	2389.8
ESIB	Landrace5	XIANG	CSDP	0.127268	13.2653	2.3e-16	9980.06	3093.31	2394.85
ESIB	Landrace6	XIANG	CSDP	0.112625	10.9591	2.3e-16	10282.4	2945.16	2348.92
ESIB	Landrace7	XIANG	CSDP	0.115517	11.4782	2.3e-16	10206.6	2977.15	2360.56
ESIB	Largewhite1	XIANG	CSDP	0.132958	13.4301	2.3e-16	9833.81	3177.87	2431.99
ESIB	Largewhite2	XIANG	CSDP	0.132042	13.3814	2.3e-16	9875.46	3157.69	2421.06
ESIB	Largewhite3	XIANG	CSDP	0.129246	14.1612	2.3e-16	9912.78	3151.69	2430.24
ESIB	Largewhite4	XIANG	CSDP	0.134062	16.4271	2.3e-16	9803.46	3151.36	2406.29
EWB	Durococ1	XIANG	CSDP	0.0340153	3.26119	0.00110944	8651.95	3056.91	2855.79
EWB	Durococ2	XIANG	CSDP	0.0341196	2.85554	0.00429644	8599.96	3047.72	2846.61
EWB	Durococ3	XIANG	CSDP	0.0348106	3.01069	0.00260651	8620.13	3043.44	2838.68
EWB	Durococ4	XIANG	CSDP	0.0371537	2.75075	0.00594598	8502.39	3097.37	2875.46
EWB	Landrace1	XIANG	CSDP	0.0520524	4.47081	7.79224e-06	8456.43	3140.8	2830
EWB	Landrace2	XIANG	CSDP	0.0523711	3.84026	0.000122902	8445.31	3130.99	2819.36
EWB	Landrace3	XIANG	CSDP	0.0518454	3.86159	0.00011265	8496.2	3108.38	2801.95
EWB	Landrace4	XIANG	CSDP	0.0501898	4.39519	1.10677e-05	8532.64	3095.37	2799.51
EWB	Landrace5	XIANG	CSDP	0.0565467	5.40772	6.38315e-08	8407.62	3136.82	2801.05
EWB	Landrace6	XIANG	CSDP	0.0404113	3.72402	0.000196076	8651.6	3006.22	2772.69
EWB	Landrace7	XIANG	CSDP	0.0436747	3.96089	7.46718e-05	8599.61	3033.61	2779.72
EWB	Largewhite1	XIANG	CSDP	0.0635857	5.42205	5.89191e-08	8286.34	3204.65	2821.48
EWB	Largewhite2	XIANG	CSDP	0.0623354	5.72264	1.04883e-08	8340.31	3186.29	2812.36
EWB	Largewhite3	XIANG	CSDP	0.0598001	5.87618	4.1984e-09	8350.43	3178.91	2820.17
EWB	Largewhite4	XIANG	CSDP	0.0639642	6.88184	5.90824e-12	8259.81	3180.13	2797.76
EHUMA	Durococ1	XIANG	CSDP	0.0715499	5.15197	2.57763e-07	9913.2	2993.51	2593.75
EHUMA	Durococ2	XIANG	CSDP	0.071829	4.82791	1.37975e-06	9859.25	2982.59	2582.83
EHUMA	Durococ3	XIANG	CSDP	0.0725699	5.06244	4.13933e-07	9860.08	2981.13	2577.73
EHUMA	Durococ4	XIANG	CSDP	0.07429	4.56342	5.03262e-06	9688.59	3040.8	2620.24
EHUMA	Landrace1	XIANG	CSDP	0.0896429	7.27762	3.3975e-13	9658.11	3096.22	2586.78
EHUMA	Landrace2	XIANG	CSDP	0.0898863	6.12943	8.81944e-10	9642.64	3093.57	2583.29
EHUMA	Landrace3	XIANG	CSDP	0.0902883	6.33124	2.43194e-10	9727.42	3049.52	2544.45
EHUMA	Landrace4	XIANG	CSDP	0.0886293	6.91648	4.62991e-12	9731.98	3037.02	2542.51
EHUMA	Landrace5	XIANG	CSDP	0.094859	8.1479	3.70363e-16	9609.36	3084.09	2549.68
EHUMA	Landrace6	XIANG	CSDP	0.0791594	6.61683	3.66986e-11	9890.86	2945.99	2513.79
EHUMA	Landrace7	XIANG	CSDP	0.0822147	6.97034	3.16186e-12	9832.83	2978.46	2525.92
EHUMA	Largewhite1	XIANG	CSDP	0.101356	7.46678	8.21798e-14	9469.91	3161.11	2579.29
EHUMA	Largewhite2	XIANG	CSDP	0.100457	7.66713	1.75885e-14	9529.25	3136.15	2563.58
EHUMA	Largewhite3	XIANG	CSDP	0.0978727	7.88601	3.1199e-15	9583.95	3126.23	2568.84
EHUMA	Largewhite4	XIANG	CSDP	0.102238	8.72675	2.3e-16	9459.55	3131.99	2550.97

## Sheet: Table S5
Table S5. Summary of significant D-statistics in genome-resequencing data
P1	P2	P3	P3 group	D-statistic	Z-score	p-value	BBAA	ABBA	BABA
EWB	Duroc	BM	CNDP	0.0690804	16.0102	0	1769210	602569	524697
EWB	Duroc	BAS	CSDP	0.0943571	25.3263	0	1911730	597123	494154
EWB	Duroc	BMX	CSDP	0.128914	20.2125	0	1956230	614050	473810
EWB	Duroc	EHL	CEDP	0.096238	19.5445	0	1910460	599003	493831
EWB	Duroc	HT	CNDP	0.0689975	11.4055	0	1714680	609992	531249
EWB	Duroc	JH	CEDP	0.105183	17.9296	0	1967260	596654	483084
EWB	Duroc	LUC	CSDP	0.142483	20.7705	0	2002290	617633	463579
EWB	Duroc	LWU	CNDP	0.0526158	9.86486	0	1634520	612023	550838
EWB	Duroc	MIN	CNDP	0.0461775	10.9531	0	1569570	615420	561092
EWB	Duroc	WZS	CSDP	0.125981	18.1434	0	1932490	617554	479364
EWB	Landrace	BM	CNDP	0.0751146	12.01	0	1769060	609090	523980
EWB	Landrace	BAS	CSDP	0.0894421	16.0975	0	1916430	596187	498294
EWB	Landrace	BMX	CSDP	0.131586	15.6311	0	1957270	618023	474290
EWB	Landrace	EHL	CEDP	0.0989664	15.0735	0	1911530	602927	494335
EWB	Landrace	HT	CNDP	0.0635869	7.41246	6.19871e-14	1721100	610042	537099
EWB	Landrace	JH	CEDP	0.106604	13.6809	0	1969250	600131	484504
EWB	Landrace	LUC	CSDP	0.144091	16.1185	0	2003820	620953	464543
EWB	Landrace	LWU	CNDP	0.0569337	10.3577	0	1634510	616701	550261
EWB	Landrace	MIN	CNDP	0.0415015	8.62307	3.25261e-18	1575340	615331	566292
EWB	Landrace	WZS	CSDP	0.129301	15.7845	0	1932990	621652	479298
EWB	Largewhite	BM	CNDP	0.0901521	14.4337	0	1732560	639176	533460
EWB	Largewhite	BAS	CSDP	0.0951495	17.693	0	1884820	620477	512660
EWB	Largewhite	BMX	CSDP	0.148588	18.4529	0	1919900	651447	482897
EWB	Largewhite	EHL	CEDP	0.107399	18.1717	0	1878070	628838	506864
EWB	Largewhite	HT	CNDP	0.0726382	9.00795	1.0842e-19	1688020	636171	550009
EWB	Largewhite	JH	CEDP	0.116497	17.1607	0	1934920	627004	496159
EWB	Largewhite	LUC	CSDP	0.160048	18.6036	0	1966730	653864	473441
EWB	Largewhite	LWU	CNDP	0.0769076	13.013	0	1596660	651438	558393
EWB	Largewhite	MIN	CNDP	0.0475161	8.44825	1.47994e-17	1544860	639840	581793
EWB	Largewhite	WZS	CSDP	0.143065	16.5173	0	1897680	653562	489963

## Sheet: Table S6
Table S6. Local introgression from CEDP and CSDP into Duroc, Landrace, and Large White commercial lines
Chr	Start	End	Haplotype frequency	Introgression	Population
chr12	29609336	29985013	0.517241	CEDP	Duroc
chr12	30051181	30137123	0.517241	CEDP	Duroc
chr12	30138898	31020064	0.551724	CEDP	Duroc
chr12	31021725	31107792	0.534483	CEDP	Duroc
chr12	31853722	31944220	0.672414	CEDP	Duroc
chr12	31945498	32134347	0.689655	CEDP	Duroc
chr12	32134458	32135333	0.706897	CEDP	Duroc
chr12	32136470	32236542	0.689655	CEDP	Duroc
chr12	32237931	32239880	0.706897	CEDP	Duroc
chr12	32240314	32262836	0.689655	CEDP	Duroc
chr12	32264316	32278378	0.706897	CEDP	Duroc
chr13	52036563	52346604	0.517241	CEDP	Duroc
chr13	52529925	52563580	0.568966	CEDP	Duroc
chr13	52566157	52615959	0.551724	CEDP	Duroc
chr13	52616641	52618625	0.568966	CEDP	Duroc
chr13	52620716	52759738	0.551724	CEDP	Duroc
chr13	52761839	52859967	0.534483	CEDP	Duroc
chr13	52861970	52927779	0.517241	CEDP	Duroc
chr14	74609256	74635911	0.517241	CEDP	Duroc
chr14	74669451	74731983	0.534483	CEDP	Duroc
chr14	74735655	75161449	0.637931	CEDP	Duroc
chr14	75163550	75973418	0.655172	CEDP	Duroc
chr14	75975305	75979157	0.672414	CEDP	Duroc
chr14	75979896	78249615	0.655172	CEDP	Duroc
chr14	91744376	92480924	0.62069	CEDP	Duroc
chr14	92483182	92595758	0.603448	CEDP	Duroc
chr14	92602914	92883604	0.637931	CEDP	Duroc
chr14	92913808	92914448	0.637931	CEDP	Duroc
chr14	92915856	92915856	0.672414	CEDP	Duroc
chr14	92916269	93070483	0.62069	CEDP	Duroc
chr15	25470883	25476967	0.517241	CEDP	Duroc
chr15	25928604	25931797	0.517241	CEDP	Duroc
chr15	25932122	25933547	0.603448	CEDP	Duroc
chr15	25936404	26022347	0.517241	CEDP	Duroc
chr15	26166355	26199572	0.517241	CEDP	Duroc
chr15	26244715	26245152	0.517241	CEDP	Duroc
chr15	26460819	26744593	0.586207	CEDP	Duroc
chr15	26747308	26755141	0.534483	CEDP	Duroc
chr15	26934455	26936285	0.517241	CEDP	Duroc
chr15	26936606	26936844	0.534483	CEDP	Duroc
chr15	26936962	26938967	0.586207	CEDP	Duroc
chr15	27277341	27284080	0.689655	CEDP	Duroc
chr15	27287942	27318682	0.534483	CEDP	Duroc
chr15	27394052	27394052	0.551724	CEDP	Duroc
chr15	27394490	27394490	0.568966	CEDP	Duroc
chr15	27395458	27405670	0.586207	CEDP	Duroc
chr15	27406029	27717066	0.603448	CEDP	Duroc
chr15	27717246	27733997	0.62069	CEDP	Duroc
chr15	27734370	27738600	0.655172	CEDP	Duroc
chr15	27852762	27853232	0.517241	CEDP	Duroc
chr15	27854022	27854853	0.724138	CEDP	Duroc
chr15	27855177	27871820	0.741379	CEDP	Duroc
chr15	52845534	52886754	0.534483	CEDP	Duroc
chr15	53061885	53131255	0.517241	CEDP	Duroc
chr15	53134277	53138482	0.551724	CEDP	Duroc
chr15	53139709	53139709	0.534483	CEDP	Duroc
chr15	53140219	53487428	0.517241	CEDP	Duroc
chr15	53490743	53933793	0.551724	CEDP	Duroc
chr15	53937353	54222386	0.568966	CEDP	Duroc
chr15	54223717	54278473	0.551724	CEDP	Duroc
chr15	54279381	54345140	0.568966	CEDP	Duroc
chr15	54348003	54352619	0.586207	CEDP	Duroc
chr15	54353180	54490682	0.551724	CEDP	Duroc
chr15	54492609	54496407	0.568966	CEDP	Duroc
chr15	54499104	54777848	0.586207	CEDP	Duroc
chr15	54780575	54780800	0.603448	CEDP	Duroc
chr15	54781214	55219892	0.586207	CEDP	Duroc
chr15	55222461	55362159	0.568966	CEDP	Duroc
chr15	55362521	55362521	0.586207	CEDP	Duroc
chr15	55365010	55577210	0.568966	CEDP	Duroc
chr15	55577321	55598587	0.586207	CEDP	Duroc
chr15	55601742	56199932	0.568966	CEDP	Duroc
chr15	56259609	56261759	0.551724	CEDP	Duroc
chr2	1838313	2254983	0.517241	CEDP	Duroc
chr3	29937837	29964378	0.517241	CEDP	Duroc
chr3	29965364	29968051	0.551724	CEDP	Duroc
chr3	29970887	30319852	0.517241	CEDP	Duroc
chr3	30610298	30612646	0.568966	CEDP	Duroc
chr3	31069118	31071177	0.603448	CEDP	Duroc
chr3	31097009	31132048	0.603448	CEDP	Duroc
chr3	31134826	31137279	0.62069	CEDP	Duroc
chr3	31137964	31198395	0.603448	CEDP	Duroc
chr3	31200652	31444502	0.62069	CEDP	Duroc
chr3	31451761	31538210	0.586207	CEDP	Duroc
chr3	31613692	31616433	0.586207	CEDP	Duroc
chr3	104177850	104177850	0.586207	CEDP	Duroc
chr3	104178190	104183832	0.603448	CEDP	Duroc
chr7	28042982	28069700	0.586207	CEDP	Duroc
chr7	28071517	28101169	0.603448	CEDP	Duroc
chr7	28102585	28110355	0.672414	CEDP	Duroc
chr7	28112251	28393244	0.724138	CEDP	Duroc
chr7	28393433	28394272	0.741379	CEDP	Duroc
chr7	28394447	28459343	0.724138	CEDP	Duroc
chr7	28459884	28658628	0.741379	CEDP	Duroc
chr7	28661141	28863503	0.724138	CEDP	Duroc
chr7	28866477	29052272	0.810345	CEDP	Duroc
chr7	29054302	29116590	0.793103	CEDP	Duroc
chr7	29118518	29337582	0.724138	CEDP	Duroc
chr7	29339937	29413600	0.706897	CEDP	Duroc
chr7	29416085	29509686	0.637931	CEDP	Duroc
chr7	29511242	29671024	0.568966	CEDP	Duroc
chr7	29681869	29741343	0.586207	CEDP	Duroc
chr7	29756711	29995425	0.603448	CEDP	Duroc
chr7	29997969	30078595	0.551724	CEDP	Duroc
chr8	116661731	116678351	0.517241	CEDP	Duroc
chr8	116681176	116685378	0.534483	CEDP	Duroc
chr8	116686577	116690828	0.568966	CEDP	Duroc
chr8	116691138	116730391	0.534483	CEDP	Duroc
chr8	116731521	116862423	0.586207	CEDP	Duroc
chr8	116863528	116868847	0.551724	CEDP	Duroc
chr8	116869068	116949489	0.534483	CEDP	Duroc
chr8	116949641	117120588	0.551724	CEDP	Duroc
chr8	117123544	117186772	0.534483	CEDP	Duroc
chr9	2215	760037	0.568966	CEDP	Duroc
chr9	2200540	2202687	0.62069	CEDP	Duroc
chr9	2203082	2207242	0.637931	CEDP	Duroc
chr12	28230784	28420096	0.52	CEDP	Landrace
chr12	28617802	28887709	0.52	CEDP	Landrace
chr12	28903820	28998256	0.56	CEDP	Landrace
chr12	29000323	29033915	0.54	CEDP	Landrace
chr12	29034078	29069500	0.56	CEDP	Landrace
chr12	29073070	29354232	0.54	CEDP	Landrace
chr12	29356678	29583633	0.56	CEDP	Landrace
chr12	29609336	30137123	0.74	CEDP	Landrace
chr12	30138898	30261476	0.76	CEDP	Landrace
chr12	30262178	30266001	0.72	CEDP	Landrace
chr12	30266781	30276858	0.7	CEDP	Landrace
chr12	30278366	30367584	0.76	CEDP	Landrace
chr12	30371109	30639157	0.78	CEDP	Landrace
chr12	30647489	31026258	0.8	CEDP	Landrace
chr12	31027968	31040259	0.82	CEDP	Landrace
chr12	31040902	31058959	0.8	CEDP	Landrace
chr12	31060243	31060243	0.84	CEDP	Landrace
chr12	31060966	31061176	0.82	CEDP	Landrace
chr12	31061624	31107792	0.8	CEDP	Landrace
chr12	31117391	31588493	0.78	CEDP	Landrace
chr12	31591989	31740879	0.72	CEDP	Landrace
chr12	31743023	31777822	0.68	CEDP	Landrace
chr12	31778677	31801665	0.66	CEDP	Landrace
chr12	31801999	31802645	0.68	CEDP	Landrace
chr12	31803896	31813582	0.66	CEDP	Landrace
chr12	31815606	32236542	0.68	CEDP	Landrace
chr12	32237931	32239880	0.72	CEDP	Landrace
chr12	32240314	32262836	0.68	CEDP	Landrace
chr12	32264316	32278378	0.72	CEDP	Landrace
chr14	51298769	51696875	0.52	CEDP	Landrace
chr14	51733173	52082948	0.54	CEDP	Landrace
chr14	92915856	92915856	0.64	CEDP	Landrace
chr14	93668908	93923427	0.64	CEDP	Landrace
chr14	93926399	94593657	0.66	CEDP	Landrace
chr15	26460819	26672739	0.7	CEDP	Landrace
chr15	26675532	26676023	0.72	CEDP	Landrace
chr15	26676626	26730809	0.7	CEDP	Landrace
chr15	26734024	26744593	0.72	CEDP	Landrace
chr15	26936962	26938967	0.72	CEDP	Landrace
chr15	27278977	27284080	0.56	CEDP	Landrace
chr15	122074191	122074191	0.6	CEDP	Landrace
chr15	122074330	122075499	0.62	CEDP	Landrace
chr7	28042982	28658628	0.66	CEDP	Landrace
chr7	84737992	84830379	0.52	CEDP	Landrace
chr7	84830697	84909977	0.54	CEDP	Landrace
chr7	84910196	85286239	0.52	CEDP	Landrace
chr15	25339002	25360283	0.664179	CEDP	Largewhite
chr15	25363414	25436346	0.671642	CEDP	Largewhite
chr15	25444773	25466897	0.708955	CEDP	Largewhite
chr15	25470883	25473450	0.753731	CEDP	Largewhite
chr15	25473685	25481829	0.708955	CEDP	Largewhite
chr15	25482169	25488463	0.701493	CEDP	Largewhite
chr15	25488559	25488559	0.69403	CEDP	Largewhite
chr15	25488929	25489254	0.686567	CEDP	Largewhite
chr15	25489628	25489931	0.679104	CEDP	Largewhite
chr15	25490298	25490298	0.529851	CEDP	Largewhite
chr15	25490662	25490662	0.514925	CEDP	Largewhite
chr15	25490996	25491306	0.507463	CEDP	Largewhite
chr15	25635958	25928131	0.753731	CEDP	Largewhite
chr15	25928264	25928264	0.761194	CEDP	Largewhite
chr15	25928604	25933547	0.776119	CEDP	Largewhite
chr15	25936404	26022347	0.753731	CEDP	Largewhite
chr15	26025155	26196103	0.701493	CEDP	Largewhite
chr15	26196245	26199572	0.753731	CEDP	Largewhite
chr15	26202812	26284959	0.701493	CEDP	Largewhite
chr15	26292999	26304111	0.731343	CEDP	Largewhite
chr15	26304291	26324446	0.723881	CEDP	Largewhite
chr15	26324632	26456270	0.701493	CEDP	Largewhite
chr15	26460819	26744593	0.858209	CEDP	Largewhite
chr15	26747308	26934062	0.768657	CEDP	Largewhite
chr15	26934455	26936844	0.835821	CEDP	Largewhite
chr15	26936962	26938967	0.858209	CEDP	Largewhite
chr15	26942189	26945349	0.679104	CEDP	Largewhite
chr15	26945591	27168344	0.671642	CEDP	Largewhite
chr15	27168665	27169919	0.679104	CEDP	Largewhite
chr15	27169991	27170112	0.686567	CEDP	Largewhite
chr15	27170236	27172161	0.701493	CEDP	Largewhite
chr15	27172310	27174304	0.716418	CEDP	Largewhite
chr15	27174572	27175068	0.723881	CEDP	Largewhite
chr15	27175547	27176677	0.731343	CEDP	Largewhite
chr15	27176929	27277115	0.738806	CEDP	Largewhite
chr15	27277341	27278812	0.791045	CEDP	Largewhite
chr15	27278977	27284080	0.835821	CEDP	Largewhite
chr15	27287942	27324523	0.507463	CEDP	Largewhite
chr15	27394052	27394052	0.701493	CEDP	Largewhite
chr15	27394490	27394490	0.708955	CEDP	Largewhite
chr15	27395458	27414200	0.723881	CEDP	Largewhite
chr15	27414445	27434413	0.731343	CEDP	Largewhite
chr15	27434938	27460473	0.723881	CEDP	Largewhite
chr15	27460652	27465831	0.731343	CEDP	Largewhite
chr15	27467478	27469675	0.738806	CEDP	Largewhite
chr15	27470303	27733997	0.746269	CEDP	Largewhite
chr15	27734370	27738600	0.776119	CEDP	Largewhite
chr15	27848774	27849967	0.507463	CEDP	Largewhite
chr15	27850046	27853232	0.529851	CEDP	Largewhite
chr15	27854022	27866980	0.746269	CEDP	Largewhite
chr15	27867253	27871820	0.753731	CEDP	Largewhite
chr15	27876698	27883806	0.544776	CEDP	Largewhite
chr15	27884735	27924903	0.537313	CEDP	Largewhite
chr15	27925118	27927956	0.544776	CEDP	Largewhite
chr15	27931953	27940560	0.559701	CEDP	Largewhite
chr15	27940912	27942772	0.552239	CEDP	Largewhite
chr15	27943255	27943255	0.544776	CEDP	Largewhite
chr15	27943801	28149705	0.537313	CEDP	Largewhite
chr1	24295279	24337398	0.529851	CEDP	Largewhite
chr1	24339853	24351820	0.58209	CEDP	Largewhite
chr1	24351977	24351977	0.529851	CEDP	Largewhite
chr1	24416799	24507180	0.58209	CEDP	Largewhite
chr1	24510646	24709524	0.589552	CEDP	Largewhite
chr1	24714231	24802405	0.597015	CEDP	Largewhite
chr1	24803085	24816816	0.589552	CEDP	Largewhite
chr1	24818785	24883076	0.597015	CEDP	Largewhite
chr1	24885358	25396427	0.559701	CEDP	Largewhite
chr1	25398803	25405881	0.567164	CEDP	Largewhite
chr1	25405960	25448940	0.559701	CEDP	Largewhite
chr1	28236500	28386590	0.514925	CEDP	Largewhite
chr1	28386920	28415668	0.507463	CEDP	Largewhite
chr1	28415962	28460293	0.514925	CEDP	Largewhite
chr1	28462789	28533938	0.507463	CEDP	Largewhite
chr1	28534324	28568496	0.514925	CEDP	Largewhite
chr1	28570608	28618038	0.507463	CEDP	Largewhite
chr1	43018393	43201532	0.507463	CEDP	Largewhite
chr1	43203664	43615035	0.559701	CEDP	Largewhite
chr1	43620150	43675623	0.529851	CEDP	Largewhite
chr1	43675838	43676639	0.537313	CEDP	Largewhite
chr1	43678600	43733070	0.529851	CEDP	Largewhite
chr1	44714376	45066999	0.61194	CEDP	Largewhite
chr1	45069405	45311842	0.604478	CEDP	Largewhite
chr1	45313911	45317576	0.61194	CEDP	Largewhite
chr1	45317886	45439445	0.604478	CEDP	Largewhite
chr1	45441682	45454986	0.61194	CEDP	Largewhite
chr1	45457196	45610469	0.589552	CEDP	Largewhite
chr1	45611256	45612742	0.61194	CEDP	Largewhite
chr1	45614601	45641763	0.589552	CEDP	Largewhite
chr1	45643713	45643713	0.597015	CEDP	Largewhite
chr1	45644676	45652776	0.589552	CEDP	Largewhite
chr1	45655114	45720404	0.597015	CEDP	Largewhite
chr1	45727899	45818938	0.656716	CEDP	Largewhite
chr1	45821716	46189316	0.671642	CEDP	Largewhite
chr2	87733385	87733385	0.514925	CEDP	Largewhite
chr2	108857549	108862692	0.708955	CEDP	Largewhite
chr2	108887962	108920271	0.708955	CEDP	Largewhite
chr2	108921789	108922113	0.701493	CEDP	Largewhite
chr2	108922407	108930395	0.69403	CEDP	Largewhite
chr2	108930452	108937240	0.708955	CEDP	Largewhite
chr2	108939572	110376291	0.701493	CEDP	Largewhite
chr2	110378970	111201000	0.686567	CEDP	Largewhite
chr2	111208578	111345999	0.61194	CEDP	Largewhite
chr2	111356117	111502326	0.604478	CEDP	Largewhite
chr2	111505820	111549478	0.597015	CEDP	Largewhite
chr2	111551911	111703386	0.589552	CEDP	Largewhite
chr2	111704761	111805313	0.58209	CEDP	Largewhite
chr2	111808129	111894175	0.574627	CEDP	Largewhite
chr3	31069118	31071177	0.507463	CEDP	Largewhite
chr3	31097009	31351968	0.507463	CEDP	Largewhite
chr3	31426853	31444502	0.507463	CEDP	Largewhite
chr4	96953651	96971412	0.948276	CSDP	Duroc
chr1	28761355	28761355	0.931034	CSDP	Duroc
chr1	28785054	28852771	0.931034	CSDP	Duroc
chr1	28997145	29033929	0.931034	CSDP	Duroc
chr1	29211665	29215693	0.931034	CSDP	Duroc
chr4	99036889	99624915	0.931034	CSDP	Duroc
chr4	99683122	99688524	0.931034	CSDP	Duroc
chr1	28426325	28431422	0.913793	CSDP	Duroc
chr1	28462789	28511667	0.913793	CSDP	Duroc
chr1	28570608	28759523	0.913793	CSDP	Duroc
chr1	28761628	28783227	0.913793	CSDP	Duroc
chr13	15019468	15023998	0.913793	CSDP	Duroc
chr4	100162429	100167716	0.913793	CSDP	Duroc
chr4	96236899	96241043	0.913793	CSDP	Duroc
chr4	96519028	96952937	0.913793	CSDP	Duroc
chr4	96975740	97161872	0.913793	CSDP	Duroc
chr4	97258635	97260087	0.913793	CSDP	Duroc
chr4	99627588	99682344	0.913793	CSDP	Duroc
chr4	99691247	100056889	0.913793	CSDP	Duroc
chr1	28996945	28996945	0.896552	CSDP	Duroc
chr13	14977094	15019233	0.896552	CSDP	Duroc
chr14	99105840	99106271	0.896552	CSDP	Duroc
chr4	100154229	100161342	0.896552	CSDP	Duroc
chr4	97167585	97258424	0.896552	CSDP	Duroc
chr4	97262639	97779942	0.896552	CSDP	Duroc
chr4	97822547	98978702	0.896552	CSDP	Duroc
chr4	99020724	99033770	0.896552	CSDP	Duroc
chr1	28979531	28995340	0.87931	CSDP	Duroc
chr13	14535062	14537464	0.87931	CSDP	Duroc
chr13	14588424	14639977	0.87931	CSDP	Duroc
chr13	14791697	14817161	0.87931	CSDP	Duroc
chr13	14909238	14952710	0.87931	CSDP	Duroc
chr13	15027738	15273957	0.87931	CSDP	Duroc
chr13	15313389	15313595	0.87931	CSDP	Duroc
chr14	98978951	98981741	0.87931	CSDP	Duroc
chr14	99018725	99020583	0.87931	CSDP	Duroc
chr14	99038045	99105267	0.87931	CSDP	Duroc
chr14	99107858	99146744	0.87931	CSDP	Duroc
chr14	99239108	99242618	0.87931	CSDP	Duroc
chr17	12264825	12265507	0.87931	CSDP	Duroc
chr4	100153528	100153528	0.87931	CSDP	Duroc
chr4	100170557	100513005	0.87931	CSDP	Duroc
chr4	96278213	96289346	0.87931	CSDP	Duroc
chr4	97780560	97821525	0.87931	CSDP	Duroc
chr4	98982075	98991438	0.87931	CSDP	Duroc
chr4	99017315	99020304	0.87931	CSDP	Duroc
chr8	102634643	103118161	0.87931	CSDP	Duroc
chr9	85999239	86010475	0.87931	CSDP	Duroc
chr9	86055536	86056841	0.87931	CSDP	Duroc
chr9	86098864	86649634	0.87931	CSDP	Duroc
chr9	87230881	87383428	0.87931	CSDP	Duroc
chr1	28978804	28978804	0.862069	CSDP	Duroc
chr13	14640147	14790891	0.862069	CSDP	Duroc
chr13	14822110	14908995	0.862069	CSDP	Duroc
chr13	14955677	14974939	0.862069	CSDP	Duroc
chr13	15518909	15523672	0.862069	CSDP	Duroc
chr14	10994204	11064689	0.862069	CSDP	Duroc
chr14	15636756	15659828	0.862069	CSDP	Duroc
chr14	15666099	15689114	0.862069	CSDP	Duroc
chr14	15714739	15714739	0.862069	CSDP	Duroc
chr14	95497344	95779102	0.862069	CSDP	Duroc
chr14	95801165	95812532	0.862069	CSDP	Duroc
chr14	95933494	96112272	0.862069	CSDP	Duroc
chr14	97360075	98196052	0.862069	CSDP	Duroc
chr14	98317308	98322690	0.862069	CSDP	Duroc
chr4	100059575	100153191	0.862069	CSDP	Duroc
chr4	98992045	99016898	0.862069	CSDP	Duroc
chr8	103119698	103572500	0.862069	CSDP	Duroc
chr8	103670913	103676912	0.862069	CSDP	Duroc
chr9	84887533	85902898	0.862069	CSDP	Duroc
chr9	85926237	85995355	0.862069	CSDP	Duroc
chr9	86011899	86053002	0.862069	CSDP	Duroc
chr9	86654527	87224482	0.862069	CSDP	Duroc
chr9	87385874	87520691	0.862069	CSDP	Duroc
chr11	38760404	41999914	0.844828	CSDP	Duroc
chr13	15276040	15312979	0.844828	CSDP	Duroc
chr13	15358261	15360549	0.844828	CSDP	Duroc
chr14	10899179	10991663	0.844828	CSDP	Duroc
chr14	95781065	95800817	0.844828	CSDP	Duroc
chr14	95815858	95931494	0.844828	CSDP	Duroc
chr14	96115187	97356392	0.844828	CSDP	Duroc
chr14	98200456	98317032	0.844828	CSDP	Duroc
chr14	98325000	98843304	0.844828	CSDP	Duroc
chr14	98873070	98873070	0.844828	CSDP	Duroc
chr14	98975754	98977343	0.844828	CSDP	Duroc
chr7	26352265	26513635	0.844828	CSDP	Duroc
chr8	101822580	102373402	0.844828	CSDP	Duroc
chr9	84169915	84649009	0.844828	CSDP	Duroc
chr9	84700327	84878936	0.844828	CSDP	Duroc
chr9	85906725	85922921	0.844828	CSDP	Duroc
chr9	86057180	86098475	0.844828	CSDP	Duroc
chr13	15315473	15357802	0.827586	CSDP	Duroc
chr13	23559413	23577187	0.827586	CSDP	Duroc
chr13	23672215	23673872	0.827586	CSDP	Duroc
chr14	100114127	100117109	0.827586	CSDP	Duroc
chr14	10819564	10820958	0.827586	CSDP	Duroc
chr14	10868242	10896280	0.827586	CSDP	Duroc
chr14	11067450	11190236	0.827586	CSDP	Duroc
chr14	15661435	15665912	0.827586	CSDP	Duroc
chr14	15690855	15714648	0.827586	CSDP	Duroc
chr14	94598716	95495439	0.827586	CSDP	Duroc
chr14	98845250	98871556	0.827586	CSDP	Duroc
chr14	98873772	98975340	0.827586	CSDP	Duroc
chr14	98981871	99017179	0.827586	CSDP	Duroc
chr14	99021834	99036466	0.827586	CSDP	Duroc
chr14	99688656	99693130	0.827586	CSDP	Duroc
chr14	99719280	100086491	0.827586	CSDP	Duroc
chr17	12202594	12203310	0.827586	CSDP	Duroc
chr17	12213984	12263442	0.827586	CSDP	Duroc
chr17	12265580	12301058	0.827586	CSDP	Duroc
chr17	12318503	12320900	0.827586	CSDP	Duroc
chr17	930296	931751	0.827586	CSDP	Duroc
chr17	948590	1083704	0.827586	CSDP	Duroc
chr2	43324122	43325887	0.827586	CSDP	Duroc
chr2	43367713	43465256	0.827586	CSDP	Duroc
chr2	43497623	43498537	0.827586	CSDP	Duroc
chr4	96356339	96404295	0.827586	CSDP	Duroc
chr7	26330889	26350714	0.827586	CSDP	Duroc
chr7	26515027	26542328	0.827586	CSDP	Duroc
chr8	101764730	101818932	0.827586	CSDP	Duroc
chr9	84650431	84698905	0.827586	CSDP	Duroc
chr11	42002635	42131566	0.810345	CSDP	Duroc
chr1	2745548	2746045	0.810345	CSDP	Duroc
chr1	2831749	2853392	0.810345	CSDP	Duroc
chr1	2885481	2890002	0.810345	CSDP	Duroc
chr13	23577624	23577624	0.810345	CSDP	Duroc
chr14	15956546	16144295	0.810345	CSDP	Duroc
chr14	16184597	16197569	0.810345	CSDP	Duroc
chr14	92885432	92888741	0.810345	CSDP	Duroc
chr14	99149341	99238209	0.810345	CSDP	Duroc
chr14	99244464	99469335	0.810345	CSDP	Duroc
chr14	99539506	99603693	0.810345	CSDP	Duroc
chr14	99680947	99686671	0.810345	CSDP	Duroc
chr14	99693749	99717355	0.810345	CSDP	Duroc
chr15	128347604	128348513	0.810345	CSDP	Duroc
chr17	1086538	1277875	0.810345	CSDP	Duroc
chr17	12203391	12203639	0.810345	CSDP	Duroc
chr2	43090886	43096778	0.810345	CSDP	Duroc
chr2	43218338	43322030	0.810345	CSDP	Duroc
chr2	43326535	43365407	0.810345	CSDP	Duroc
chr2	43467215	43496878	0.810345	CSDP	Duroc
chr2	43500472	43812302	0.810345	CSDP	Duroc
chr2	43898798	43927014	0.810345	CSDP	Duroc
chr2	43976588	43981545	0.810345	CSDP	Duroc
chr4	100633651	101223836	0.810345	CSDP	Duroc
chr4	96241371	96275871	0.810345	CSDP	Duroc
chr4	96356041	96356041	0.810345	CSDP	Duroc
chr8	101646652	101763041	0.810345	CSDP	Duroc
chr8	103574601	103670661	0.810345	CSDP	Duroc
chr8	103705203	103711386	0.810345	CSDP	Duroc
chr9	87523994	88140521	0.810345	CSDP	Duroc
chr11	38659467	38756749	0.793103	CSDP	Duroc
chr11	42133537	42145361	0.793103	CSDP	Duroc
chr1	2718648	2743360	0.793103	CSDP	Duroc
chr1	2814483	2825863	0.793103	CSDP	Duroc
chr1	28978304	28978304	0.793103	CSDP	Duroc
chr13	23352842	23556132	0.793103	CSDP	Duroc
chr13	23578686	23671977	0.793103	CSDP	Duroc
chr13	23675970	23843031	0.793103	CSDP	Duroc
chr14	11194263	11369407	0.793103	CSDP	Duroc
chr14	93074101	93647114	0.793103	CSDP	Duroc
chr14	99604238	99680533	0.793103	CSDP	Duroc
chr17	12095895	12107386	0.793103	CSDP	Duroc
chr17	12116532	12201374	0.793103	CSDP	Duroc
chr17	12203762	12212949	0.793103	CSDP	Duroc
chr17	1280094	1393240	0.793103	CSDP	Duroc
chr17	917720	929006	0.793103	CSDP	Duroc
chr17	932151	933038	0.793103	CSDP	Duroc
chr2	43812654	43812654	0.793103	CSDP	Duroc
chr2	43929385	43932830	0.793103	CSDP	Duroc
chr4	96167453	96234337	0.793103	CSDP	Duroc
chr4	96290237	96355816	0.793103	CSDP	Duroc
chr6	97647892	98044582	0.793103	CSDP	Duroc
chr6	98078952	98080581	0.793103	CSDP	Duroc
chr7	25930331	26191541	0.793103	CSDP	Duroc
chr7	26217683	26329635	0.793103	CSDP	Duroc
chr1	2746461	2814384	0.775862	CSDP	Duroc
chr13	15533758	15534738	0.775862	CSDP	Duroc
chr13	15686548	15800014	0.775862	CSDP	Duroc
chr13	15876665	15878349	0.775862	CSDP	Duroc
chr13	18373818	18376052	0.775862	CSDP	Duroc
chr13	18450492	18452149	0.775862	CSDP	Duroc
chr13	18529369	18533962	0.775862	CSDP	Duroc
chr13	23846835	23867929	0.775862	CSDP	Duroc
chr14	11371102	11404819	0.775862	CSDP	Duroc
chr14	11412149	11416632	0.775862	CSDP	Duroc
chr14	11431731	11433162	0.775862	CSDP	Duroc
chr14	14838289	15635243	0.775862	CSDP	Duroc
chr14	15716234	15727449	0.775862	CSDP	Duroc
chr14	15746613	15805317	0.775862	CSDP	Duroc
chr14	15845880	15849407	0.775862	CSDP	Duroc
chr14	99470657	99538532	0.775862	CSDP	Duroc
chr16	18098439	18124654	0.775862	CSDP	Duroc
chr16	18160015	18162315	0.775862	CSDP	Duroc
chr16	18433457	18699879	0.775862	CSDP	Duroc
chr16	18742287	18742733	0.775862	CSDP	Duroc
chr17	12012403	12091154	0.775862	CSDP	Duroc
chr17	12107932	12115419	0.775862	CSDP	Duroc
chr17	933130	933130	0.775862	CSDP	Duroc
chr2	136484626	136485801	0.775862	CSDP	Duroc
chr2	43812820	43897821	0.775862	CSDP	Duroc
chr2	43933398	43975754	0.775862	CSDP	Duroc
chr4	96067576	96161933	0.775862	CSDP	Duroc
chr6	98047226	98078444	0.775862	CSDP	Duroc
chr6	98083262	98193470	0.775862	CSDP	Duroc
chr7	25185651	25217437	0.775862	CSDP	Duroc
chr7	26194005	26216243	0.775862	CSDP	Duroc
chr7	27300693	27341281	0.775862	CSDP	Duroc
chr8	103678605	103705070	0.775862	CSDP	Duroc
chr8	103712587	104158554	0.775862	CSDP	Duroc
chr11	38599681	38601532	0.758621	CSDP	Duroc
chr11	38605482	38656289	0.758621	CSDP	Duroc
chr1	28511831	28512959	0.758621	CSDP	Duroc
chr1	2878813	2884965	0.758621	CSDP	Duroc
chr1	28857688	28895944	0.758621	CSDP	Duroc
chr1	28967878	28978000	0.758621	CSDP	Duroc
chr13	15362772	15518487	0.758621	CSDP	Duroc
chr13	15526551	15531786	0.758621	CSDP	Duroc
chr13	15535009	15684596	0.758621	CSDP	Duroc
chr13	18452464	18528897	0.758621	CSDP	Duroc
chr13	18539238	18568888	0.758621	CSDP	Duroc
chr13	18601224	18601722	0.758621	CSDP	Duroc
chr13	23333173	23350569	0.758621	CSDP	Duroc
chr14	100087651	100113351	0.758621	CSDP	Duroc
chr14	100118939	100470804	0.758621	CSDP	Duroc
chr14	11406360	11411481	0.758621	CSDP	Duroc
chr14	11418318	11431552	0.758621	CSDP	Duroc
chr14	11435021	11444530	0.758621	CSDP	Duroc
chr14	14687839	14690279	0.758621	CSDP	Duroc
chr14	15729264	15746115	0.758621	CSDP	Duroc
chr14	15807083	15844825	0.758621	CSDP	Duroc
chr14	15849870	15914403	0.758621	CSDP	Duroc
chr14	15950880	15954340	0.758621	CSDP	Duroc
chr14	16199688	16201851	0.758621	CSDP	Duroc
chr14	16217936	16296370	0.758621	CSDP	Duroc
chr14	16364851	16365592	0.758621	CSDP	Duroc
chr14	93668908	94593657	0.758621	CSDP	Duroc
chr16	18064834	18065266	0.758621	CSDP	Duroc
chr16	18072882	18097206	0.758621	CSDP	Duroc
chr16	18127051	18159879	0.758621	CSDP	Duroc
chr16	18163909	18217393	0.758621	CSDP	Duroc
chr16	18332858	18431696	0.758621	CSDP	Duroc
chr16	18701385	18742239	0.758621	CSDP	Duroc
chr16	18743955	18840665	0.758621	CSDP	Duroc
chr17	11732548	12009491	0.758621	CSDP	Duroc
chr17	12370659	12371953	0.758621	CSDP	Duroc
chr17	754623	915407	0.758621	CSDP	Duroc
chr2	42670285	43088476	0.758621	CSDP	Duroc
chr2	43097153	43102428	0.758621	CSDP	Duroc
chr4	96013268	96065296	0.758621	CSDP	Duroc
chr5	77795603	77801113	0.758621	CSDP	Duroc
chr6	16531604	16531604	0.758621	CSDP	Duroc
chr6	97463441	97644867	0.758621	CSDP	Duroc
chr7	24922128	25183632	0.758621	CSDP	Duroc
chr7	25224498	25231307	0.758621	CSDP	Duroc
chr7	27122856	27290561	0.758621	CSDP	Duroc
chr7	52999438	53469798	0.758621	CSDP	Duroc
chr8	102375864	102559368	0.758621	CSDP	Duroc
chr8	105603675	105735439	0.758621	CSDP	Duroc
chr11	38210950	38598414	0.741379	CSDP	Duroc
chr11	38601837	38604322	0.741379	CSDP	Duroc
chr1	28236500	28424183	0.741379	CSDP	Duroc
chr1	28431601	28460293	0.741379	CSDP	Duroc
chr1	28513495	28568496	0.741379	CSDP	Duroc
chr1	28898294	28967588	0.741379	CSDP	Duroc
chr13	18572227	18601129	0.741379	CSDP	Duroc
chr13	18603701	18610766	0.741379	CSDP	Duroc
chr13	18663246	18663977	0.741379	CSDP	Duroc
chr13	23872195	23883535	0.741379	CSDP	Duroc
chr13	23909052	23911104	0.741379	CSDP	Duroc
chr14	100731938	100749954	0.741379	CSDP	Duroc
chr14	100818284	100820498	0.741379	CSDP	Duroc
chr14	11445994	11462079	0.741379	CSDP	Duroc
chr14	11509345	11554931	0.741379	CSDP	Duroc
chr14	14649896	14651740	0.741379	CSDP	Duroc
chr14	14668749	14687496	0.741379	CSDP	Duroc
chr14	14692200	14770687	0.741379	CSDP	Duroc
chr14	14784938	14836269	0.741379	CSDP	Duroc
chr14	15914654	15950752	0.741379	CSDP	Duroc
chr14	16146026	16183913	0.741379	CSDP	Duroc
chr14	16202048	16216413	0.741379	CSDP	Duroc
chr14	17133219	17137059	0.741379	CSDP	Duroc
chr14	17212756	17290219	0.741379	CSDP	Duroc
chr14	17352359	17734805	0.741379	CSDP	Duroc
chr16	18218948	18330827	0.741379	CSDP	Duroc
chr17	12302171	12302171	0.741379	CSDP	Duroc
chr17	12322566	12339724	0.741379	CSDP	Duroc
chr17	1667698	1668027	0.741379	CSDP	Duroc
chr17	689691	690702	0.741379	CSDP	Duroc
chr17	713207	752041	0.741379	CSDP	Duroc
chr17	946918	947487	0.741379	CSDP	Duroc
chr2	42622154	42667254	0.741379	CSDP	Duroc
chr2	43103653	43216265	0.741379	CSDP	Duroc
chr4	130378114	130910566	0.741379	CSDP	Duroc
chr5	77489156	77491883	0.741379	CSDP	Duroc
chr5	77626361	77703473	0.741379	CSDP	Duroc
chr5	77783178	77793075	0.741379	CSDP	Duroc
chr5	77801414	77801414	0.741379	CSDP	Duroc
chr5	77948730	78100110	0.741379	CSDP	Duroc
chr7	25237465	25476996	0.741379	CSDP	Duroc
chr7	25872510	25927730	0.741379	CSDP	Duroc
chr7	27342102	27438913	0.741379	CSDP	Duroc
chr7	27513649	27893142	0.741379	CSDP	Duroc
chr8	101402341	101442340	0.741379	CSDP	Duroc
chr8	102561914	102633317	0.741379	CSDP	Duroc
chr1	27810110	27814231	0.724138	CSDP	Duroc
chr1	27835287	28233261	0.724138	CSDP	Duroc
chr13	18612790	18612824	0.724138	CSDP	Duroc
chr13	18665872	18759372	0.724138	CSDP	Duroc
chr13	18825131	18834134	0.724138	CSDP	Duroc
chr13	23244850	23329373	0.724138	CSDP	Duroc
chr13	23885537	23908088	0.724138	CSDP	Duroc
chr13	23988645	23989745	0.724138	CSDP	Duroc
chr13	24754528	24756021	0.724138	CSDP	Duroc
chr14	100472686	100696312	0.724138	CSDP	Duroc
chr14	100727220	100730268	0.724138	CSDP	Duroc
chr14	11462272	11507762	0.724138	CSDP	Duroc
chr14	14770902	14784674	0.724138	CSDP	Duroc
chr14	16298668	16363196	0.724138	CSDP	Duroc
chr14	16365804	16405935	0.724138	CSDP	Duroc
chr14	17098249	17098530	0.724138	CSDP	Duroc
chr14	17137255	17211332	0.724138	CSDP	Duroc
chr14	17290395	17350819	0.724138	CSDP	Duroc
chr15	129538195	129539631	0.724138	CSDP	Duroc
chr16	17906579	17910904	0.724138	CSDP	Duroc
chr16	17942187	18063509	0.724138	CSDP	Duroc
chr16	18065723	18071425	0.724138	CSDP	Duroc
chr17	1610396	1615378	0.724138	CSDP	Duroc
chr17	4588220	4589284	0.724138	CSDP	Duroc
chr17	4617925	4661874	0.724138	CSDP	Duroc
chr17	933228	946786	0.724138	CSDP	Duroc
chr2	119545187	119548759	0.724138	CSDP	Duroc
chr2	119573290	119587944	0.724138	CSDP	Duroc
chr2	119637044	119637308	0.724138	CSDP	Duroc
chr2	119664152	119668014	0.724138	CSDP	Duroc
chr2	119702399	119746640	0.724138	CSDP	Duroc
chr2	136523813	136659366	0.724138	CSDP	Duroc
chr2	136691203	136692108	0.724138	CSDP	Duroc
chr2	42085171	42618691	0.724138	CSDP	Duroc
chr2	43983868	43988895	0.724138	CSDP	Duroc
chr2	44001712	44268819	0.724138	CSDP	Duroc
chr5	77703784	77783104	0.724138	CSDP	Duroc
chr5	77801854	77948598	0.724138	CSDP	Duroc
chr6	16104769	16186084	0.724138	CSDP	Duroc
chr6	16347843	16443440	0.724138	CSDP	Duroc
chr6	96266750	96281834	0.724138	CSDP	Duroc
chr6	96363881	97427319	0.724138	CSDP	Duroc
chr6	97441088	97458859	0.724138	CSDP	Duroc
chr7	25479759	25870191	0.724138	CSDP	Duroc
chr7	27440333	27511423	0.724138	CSDP	Duroc
chr7	47419178	47442729	0.724138	CSDP	Duroc
chr8	101385873	101400396	0.724138	CSDP	Duroc
chr8	104263469	105602352	0.724138	CSDP	Duroc
chr10	15381410	15390458	0.706897	CSDP	Duroc
chr10	15496788	15497716	0.706897	CSDP	Duroc
chr1	2196116	2198546	0.706897	CSDP	Duroc
chr1	2216276	2232205	0.706897	CSDP	Duroc
chr1	2269959	2276448	0.706897	CSDP	Duroc
chr1	2493118	2520919	0.706897	CSDP	Duroc
chr1	260920580	261344395	0.706897	CSDP	Duroc
chr1	27600767	27600767	0.706897	CSDP	Duroc
chr1	27707173	27807858	0.706897	CSDP	Duroc
chr1	27814711	27832943	0.706897	CSDP	Duroc
chr13	18613104	18662809	0.706897	CSDP	Duroc
chr13	18936417	18936842	0.706897	CSDP	Duroc
chr13	18991519	19000040	0.706897	CSDP	Duroc
chr13	23131102	23131102	0.706897	CSDP	Duroc
chr13	23221085	23241510	0.706897	CSDP	Duroc
chr13	24349294	24350401	0.706897	CSDP	Duroc
chr13	24411030	24413617	0.706897	CSDP	Duroc
chr13	24590271	24662321	0.706897	CSDP	Duroc
chr14	100697211	100727061	0.706897	CSDP	Duroc
chr14	100751741	100818215	0.706897	CSDP	Duroc
chr14	100821619	100864435	0.706897	CSDP	Duroc
chr14	100882386	100885399	0.706897	CSDP	Duroc
chr14	11739816	11740212	0.706897	CSDP	Duroc
chr14	11746091	11949061	0.706897	CSDP	Duroc
chr14	12065614	12099855	0.706897	CSDP	Duroc
chr14	17015489	17096552	0.706897	CSDP	Duroc
chr14	63285294	65443390	0.706897	CSDP	Duroc
chr16	17768517	17768871	0.706897	CSDP	Duroc
chr16	17911105	17911105	0.706897	CSDP	Duroc
chr16	33334309	33685329	0.706897	CSDP	Duroc
chr17	12302523	12302523	0.706897	CSDP	Duroc
chr17	1406080	1407870	0.706897	CSDP	Duroc
chr17	1419591	1609010	0.706897	CSDP	Duroc
chr17	1616893	1648530	0.706897	CSDP	Duroc
chr17	1760192	1924341	0.706897	CSDP	Duroc
chr17	1955801	1956126	0.706897	CSDP	Duroc
chr2	119593260	119636873	0.706897	CSDP	Duroc
chr2	119638505	119659802	0.706897	CSDP	Duroc
chr2	119668578	119700272	0.706897	CSDP	Duroc
chr2	136660594	136690654	0.706897	CSDP	Duroc
chr2	136694010	136776928	0.706897	CSDP	Duroc
chr2	41716572	41718057	0.706897	CSDP	Duroc
chr2	41749413	42081182	0.706897	CSDP	Duroc
chr2	43989976	44001114	0.706897	CSDP	Duroc
chr2	44271552	44320500	0.706897	CSDP	Duroc
chr3	28583352	28688074	0.706897	CSDP	Duroc
chr3	28752409	28756645	0.706897	CSDP	Duroc
chr6	16186456	16234782	0.706897	CSDP	Duroc
chr6	16347026	16347456	0.706897	CSDP	Duroc
chr6	97429959	97440978	0.706897	CSDP	Duroc
chr7	22129278	22312886	0.706897	CSDP	Duroc
chr8	101444878	101645116	0.706897	CSDP	Duroc
chr8	104169163	104257993	0.706897	CSDP	Duroc
chr10	15293747	15377592	0.689655	CSDP	Duroc
chr10	15390674	15496701	0.689655	CSDP	Duroc
chr10	8608295	8608927	0.689655	CSDP	Duroc
chr10	8686257	8699185	0.689655	CSDP	Duroc
chr10	8914351	8914351	0.689655	CSDP	Duroc
chr1	112	598514	0.689655	CSDP	Duroc
chr1	2235010	2269557	0.689655	CSDP	Duroc
chr1	2279615	2484928	0.689655	CSDP	Duroc
chr1	2525533	2654862	0.689655	CSDP	Duroc
chr1	2665969	2667820	0.689655	CSDP	Duroc
chr1	2694709	2694758	0.689655	CSDP	Duroc
chr1	270102528	270103167	0.689655	CSDP	Duroc
chr1	270117027	270382159	0.689655	CSDP	Duroc
chr1	2855858	2878599	0.689655	CSDP	Duroc
chr13	18764119	18824583	0.689655	CSDP	Duroc
chr13	18836843	18934364	0.689655	CSDP	Duroc
chr13	18937158	18977081	0.689655	CSDP	Duroc
chr13	20001739	20008040	0.689655	CSDP	Duroc
chr13	20026169	20033402	0.689655	CSDP	Duroc
chr13	23103991	23112839	0.689655	CSDP	Duroc
chr13	23131778	23219187	0.689655	CSDP	Duroc
chr13	24297969	24302101	0.689655	CSDP	Duroc
chr13	24350458	24350458	0.689655	CSDP	Duroc
chr13	24404373	24408419	0.689655	CSDP	Duroc
chr13	24413999	24423580	0.689655	CSDP	Duroc
chr13	24573851	24574464	0.689655	CSDP	Duroc
chr13	47761249	47850559	0.689655	CSDP	Duroc
chr13	47917946	48083621	0.689655	CSDP	Duroc
chr13	48135722	48138201	0.689655	CSDP	Duroc
chr14	100865756	100882070	0.689655	CSDP	Duroc
chr14	100886657	101020029	0.689655	CSDP	Duroc
chr14	101064739	101069861	0.689655	CSDP	Duroc
chr14	10821118	10866416	0.689655	CSDP	Duroc
chr14	11741305	11741305	0.689655	CSDP	Duroc
chr14	11985731	12065434	0.689655	CSDP	Duroc
chr14	16940994	16942414	0.689655	CSDP	Duroc
chr14	16960414	17013569	0.689655	CSDP	Duroc
chr14	17098922	17131587	0.689655	CSDP	Duroc
chr14	17881563	17882876	0.689655	CSDP	Duroc
chr14	65446128	65466469	0.689655	CSDP	Duroc
chr16	17826432	17826432	0.689655	CSDP	Duroc
chr16	17867550	17904386	0.689655	CSDP	Duroc
chr16	17911173	17939536	0.689655	CSDP	Duroc
chr16	33686809	33699057	0.689655	CSDP	Duroc
chr16	33710442	33712558	0.689655	CSDP	Duroc
chr16	34351046	34353237	0.689655	CSDP	Duroc
chr16	34377398	34397960	0.689655	CSDP	Duroc
chr16	34405869	34756742	0.689655	CSDP	Duroc
chr17	12302722	12318361	0.689655	CSDP	Duroc
chr17	1394697	1404687	0.689655	CSDP	Duroc
chr17	1408073	1418066	0.689655	CSDP	Duroc
chr17	1650359	1667296	0.689655	CSDP	Duroc
chr17	1669156	1751744	0.689655	CSDP	Duroc
chr17	2947998	2950780	0.689655	CSDP	Duroc
chr17	2974397	3046793	0.689655	CSDP	Duroc
chr17	3175972	3178366	0.689655	CSDP	Duroc
chr17	4575942	4587015	0.689655	CSDP	Duroc
chr17	4589577	4616863	0.689655	CSDP	Duroc
chr2	105714733	105715018	0.689655	CSDP	Duroc
chr2	105783750	105958194	0.689655	CSDP	Duroc
chr2	106041266	106042301	0.689655	CSDP	Duroc
chr2	118765609	118766162	0.689655	CSDP	Duroc
chr2	118803478	118809149	0.689655	CSDP	Duroc
chr2	119748744	119995109	0.689655	CSDP	Duroc
chr2	120011474	120012397	0.689655	CSDP	Duroc
chr2	136781513	137166985	0.689655	CSDP	Duroc
chr2	44324606	45007323	0.689655	CSDP	Duroc
chr2	45026933	45028195	0.689655	CSDP	Duroc
chr3	28692850	28750979	0.689655	CSDP	Duroc
chr3	28759766	28967294	0.689655	CSDP	Duroc
chr6	128861565	129855429	0.689655	CSDP	Duroc
chr6	130056881	130071254	0.689655	CSDP	Duroc
chr6	16235014	16346487	0.689655	CSDP	Duroc
chr6	96283622	96284743	0.689655	CSDP	Duroc
chr7	21605965	21829349	0.689655	CSDP	Duroc
chr7	27896779	27922585	0.689655	CSDP	Duroc
chr7	51217535	51601307	0.689655	CSDP	Duroc
chr7	52150681	52997738	0.689655	CSDP	Duroc
chr8	105737002	106442421	0.689655	CSDP	Duroc
chr8	32968504	33290633	0.689655	CSDP	Duroc
chr8	87559642	88064684	0.689655	CSDP	Duroc
chr10	15024283	15134813	0.672414	CSDP	Duroc
chr10	15161016	15165479	0.672414	CSDP	Duroc
chr10	15219017	15282746	0.672414	CSDP	Duroc
chr10	15698806	15703798	0.672414	CSDP	Duroc
chr1	2148668	2193825	0.672414	CSDP	Duroc
chr1	2198825	2214170	0.672414	CSDP	Duroc
chr12	57751386	57754069	0.672414	CSDP	Duroc
chr12	57760777	57760907	0.672414	CSDP	Duroc
chr12	57905271	58102059	0.672414	CSDP	Duroc
chr12	58332887	58427764	0.672414	CSDP	Duroc
chr1	2655296	2664708	0.672414	CSDP	Duroc
chr1	2669847	2694484	0.672414	CSDP	Duroc
chr1	2696650	2696650	0.672414	CSDP	Duroc
chr1	269967615	270101044	0.672414	CSDP	Duroc
chr1	270103624	270114501	0.672414	CSDP	Duroc
chr1	2704509	2713656	0.672414	CSDP	Duroc
chr13	19612636	19614710	0.672414	CSDP	Duroc
chr13	19739346	19739629	0.672414	CSDP	Duroc
chr13	19828749	19921452	0.672414	CSDP	Duroc
chr13	19996879	20001488	0.672414	CSDP	Duroc
chr13	20010959	20022837	0.672414	CSDP	Duroc
chr13	20131668	20311831	0.672414	CSDP	Duroc
chr13	22810545	23101274	0.672414	CSDP	Duroc
chr13	23113202	23129237	0.672414	CSDP	Duroc
chr13	24350748	24404047	0.672414	CSDP	Duroc
chr13	24424002	24573660	0.672414	CSDP	Duroc
chr13	24576476	24586715	0.672414	CSDP	Duroc
chr13	47850980	47917410	0.672414	CSDP	Duroc
chr14	101021715	101064684	0.672414	CSDP	Duroc
chr14	101071810	101253203	0.672414	CSDP	Duroc
chr14	11741695	11744588	0.672414	CSDP	Duroc
chr14	16408145	16456974	0.672414	CSDP	Duroc
chr16	17702610	17767181	0.672414	CSDP	Duroc
chr16	17769136	17825203	0.672414	CSDP	Duroc
chr16	17826706	17830721	0.672414	CSDP	Duroc
chr16	34398903	34405043	0.672414	CSDP	Duroc
chr16	34758310	35341741	0.672414	CSDP	Duroc
chr17	11725938	11730829	0.672414	CSDP	Duroc
chr17	1933416	1955615	0.672414	CSDP	Duroc
chr17	1957242	2019767	0.672414	CSDP	Duroc
chr17	2037189	2037753	0.672414	CSDP	Duroc
chr17	2200372	2348675	0.672414	CSDP	Duroc
chr17	678474	679399	0.672414	CSDP	Duroc
chr17	690863	711605	0.672414	CSDP	Duroc
chr18	13179040	13236361	0.672414	CSDP	Duroc
chr18	13356134	13384640	0.672414	CSDP	Duroc
chr18	13592883	13593899	0.672414	CSDP	Duroc
chr18	45435381	45799219	0.672414	CSDP	Duroc
chr18	45986709	45997879	0.672414	CSDP	Duroc
chr2	105963059	106040974	0.672414	CSDP	Duroc
chr2	106043559	106224483	0.672414	CSDP	Duroc
chr2	118810597	118815112	0.672414	CSDP	Duroc
chr2	118865388	118983460	0.672414	CSDP	Duroc
chr2	119996508	119996650	0.672414	CSDP	Duroc
chr2	120013792	120116354	0.672414	CSDP	Duroc
chr2	13116353	13120904	0.672414	CSDP	Duroc
chr3	28970168	29290051	0.672414	CSDP	Duroc
chr6	129858009	129863661	0.672414	CSDP	Duroc
chr6	130079106	130394879	0.672414	CSDP	Duroc
chr6	96285158	96293522	0.672414	CSDP	Duroc
chr7	21241215	21604712	0.672414	CSDP	Duroc
chr7	21880793	22127198	0.672414	CSDP	Duroc
chr7	27922821	27958427	0.672414	CSDP	Duroc
chr7	51608480	51627201	0.672414	CSDP	Duroc
chr7	51732779	52148480	0.672414	CSDP	Duroc
chr8	87480819	87554717	0.672414	CSDP	Duroc
chr9	2891858	2918304	0.672414	CSDP	Duroc
chr9	2987251	3008900	0.672414	CSDP	Duroc
chr9	3136975	3252278	0.672414	CSDP	Duroc
chr9	3282783	3305038	0.672414	CSDP	Duroc
chr10	14997777	14997777	0.655172	CSDP	Duroc
chr10	15137135	15160885	0.655172	CSDP	Duroc
chr10	15168152	15210920	0.655172	CSDP	Duroc
chr1	1079967	1084550	0.655172	CSDP	Duroc
chr1	1103911	1512621	0.655172	CSDP	Duroc
chr12	57731395	57750520	0.655172	CSDP	Duroc
chr12	57755393	57760518	0.655172	CSDP	Duroc
chr12	57762086	57903443	0.655172	CSDP	Duroc
chr12	57905217	57905217	0.655172	CSDP	Duroc
chr12	58104372	58270720	0.655172	CSDP	Duroc
chr12	58328812	58331464	0.655172	CSDP	Duroc
chr1	2697057	2704412	0.655172	CSDP	Duroc
chr1	269910854	269965804	0.655172	CSDP	Duroc
chr13	12120065	12124819	0.655172	CSDP	Duroc
chr13	12316073	12359528	0.655172	CSDP	Duroc
chr13	18376367	18402775	0.655172	CSDP	Duroc
chr13	19739833	19820982	0.655172	CSDP	Duroc
chr13	19921736	19996637	0.655172	CSDP	Duroc
chr13	20035780	20040264	0.655172	CSDP	Duroc
chr13	20126148	20131488	0.655172	CSDP	Duroc
chr13	20567131	20570138	0.655172	CSDP	Duroc
chr14	102045460	102097189	0.655172	CSDP	Duroc
chr14	12103669	12239212	0.655172	CSDP	Duroc
chr14	17880657	17880657	0.655172	CSDP	Duroc
chr1	601292	967349	0.655172	CSDP	Duroc
chr16	16776054	17045450	0.655172	CSDP	Duroc
chr16	17480691	17696835	0.655172	CSDP	Duroc
chr16	17830857	17867374	0.655172	CSDP	Duroc
chr16	19870758	19871764	0.655172	CSDP	Duroc
chr16	19890385	19893865	0.655172	CSDP	Duroc
chr16	20431461	20431461	0.655172	CSDP	Duroc
chr16	20443060	20594654	0.655172	CSDP	Duroc
chr16	20609436	20783361	0.655172	CSDP	Duroc
chr16	20801119	20802405	0.655172	CSDP	Duroc
chr16	33700800	33710380	0.655172	CSDP	Duroc
chr16	33714289	33735902	0.655172	CSDP	Duroc
chr16	33767472	33776259	0.655172	CSDP	Duroc
chr17	2021694	2036861	0.655172	CSDP	Duroc
chr17	2038911	2196825	0.655172	CSDP	Duroc
chr17	2355176	2390397	0.655172	CSDP	Duroc
chr17	3049615	3175680	0.655172	CSDP	Duroc
chr17	3179587	3278356	0.655172	CSDP	Duroc
chr17	4565081	4574405	0.655172	CSDP	Duroc
chr17	508809	517706	0.655172	CSDP	Duroc
chr17	535076	616878	0.655172	CSDP	Duroc
chr17	6082320	6086627	0.655172	CSDP	Duroc
chr17	6095861	6131262	0.655172	CSDP	Duroc
chr17	641604	645851	0.655172	CSDP	Duroc
chr18	13236801	13353528	0.655172	CSDP	Duroc
chr18	13384881	13444579	0.655172	CSDP	Duroc
chr18	45924158	45986565	0.655172	CSDP	Duroc
chr2	106226513	106323314	0.655172	CSDP	Duroc
chr2	107493879	107723305	0.655172	CSDP	Duroc
chr2	107745559	107747315	0.655172	CSDP	Duroc
chr2	118863671	118864666	0.655172	CSDP	Duroc
chr2	119000121	119110036	0.655172	CSDP	Duroc
chr2	119122789	119193868	0.655172	CSDP	Duroc
chr2	119231384	119232442	0.655172	CSDP	Duroc
chr2	13073992	13115163	0.655172	CSDP	Duroc
chr2	13123697	13297641	0.655172	CSDP	Duroc
chr2	137170574	137342265	0.655172	CSDP	Duroc
chr2	137358880	137359479	0.655172	CSDP	Duroc
chr4	129682734	129686086	0.655172	CSDP	Duroc
chr4	129790522	130374047	0.655172	CSDP	Duroc
chr6	94513224	94516400	0.655172	CSDP	Duroc
chr6	94836596	96107953	0.655172	CSDP	Duroc
chr6	96142190	96262234	0.655172	CSDP	Duroc
chr6	96294317	96361154	0.655172	CSDP	Duroc
chr7	20799492	20836320	0.655172	CSDP	Duroc
chr7	20934860	21238296	0.655172	CSDP	Duroc
chr7	22470901	22566314	0.655172	CSDP	Duroc
chr7	27959933	28040407	0.655172	CSDP	Duroc
chr7	47196747	47416704	0.655172	CSDP	Duroc
chr7	50203429	50634320	0.655172	CSDP	Duroc
chr7	51602862	51606880	0.655172	CSDP	Duroc
chr7	51629162	51729542	0.655172	CSDP	Duroc
chr9	2350890	2359995	0.655172	CSDP	Duroc
chr9	2625541	2627220	0.655172	CSDP	Duroc
chr9	2723854	2848166	0.655172	CSDP	Duroc
chr9	2918655	2929975	0.655172	CSDP	Duroc
chr9	2979351	2983862	0.655172	CSDP	Duroc
chr9	3009379	3127943	0.655172	CSDP	Duroc
chr9	3255606	3278619	0.655172	CSDP	Duroc
chr10	14387410	14996057	0.637931	CSDP	Duroc
chr10	14997900	15022183	0.637931	CSDP	Duroc
chr10	8701238	8702254	0.637931	CSDP	Duroc
chr10	9043702	9160440	0.637931	CSDP	Duroc
chr10	9212092	9227494	0.637931	CSDP	Duroc
chr1	1084763	1084763	0.637931	CSDP	Duroc
chr11	42146929	42275502	0.637931	CSDP	Duroc
chr1	1529103	1755997	0.637931	CSDP	Duroc
chr12	57903833	57904886	0.637931	CSDP	Duroc
chr12	58304936	58328562	0.637931	CSDP	Duroc
chr12	60026590	60050846	0.637931	CSDP	Duroc
chr1	269696133	269851724	0.637931	CSDP	Duroc
chr1	270385301	270416175	0.637931	CSDP	Duroc
chr13	12240788	12315556	0.637931	CSDP	Duroc
chr13	12362530	12387332	0.637931	CSDP	Duroc
chr13	19003434	19017417	0.637931	CSDP	Duroc
chr13	19391431	19400814	0.637931	CSDP	Duroc
chr13	20040449	20125163	0.637931	CSDP	Duroc
chr13	23988545	23988545	0.637931	CSDP	Duroc
chr13	5895188	5902619	0.637931	CSDP	Duroc
chr13	6023816	6111016	0.637931	CSDP	Duroc
chr14	101870209	102042385	0.637931	CSDP	Duroc
chr14	11557288	11650919	0.637931	CSDP	Duroc
chr14	11675561	11679841	0.637931	CSDP	Duroc
chr14	11702169	11738217	0.637931	CSDP	Duroc
chr14	68796720	69305789	0.637931	CSDP	Duroc
chr14	69321882	70057021	0.637931	CSDP	Duroc
chr16	16564165	16774568	0.637931	CSDP	Duroc
chr16	17047748	17478931	0.637931	CSDP	Duroc
chr16	18844059	18876286	0.637931	CSDP	Duroc
chr16	19534991	19607025	0.637931	CSDP	Duroc
chr16	19636573	19665842	0.637931	CSDP	Duroc
chr16	19692419	19695008	0.637931	CSDP	Duroc
chr16	19860063	19869427	0.637931	CSDP	Duroc
chr16	19872191	19882858	0.637931	CSDP	Duroc
chr16	20284349	20285875	0.637931	CSDP	Duroc
chr16	20312545	20390203	0.637931	CSDP	Duroc
chr16	20421004	20422237	0.637931	CSDP	Duroc
chr16	20595000	20608668	0.637931	CSDP	Duroc
chr16	20785144	20800734	0.637931	CSDP	Duroc
chr16	27666411	27678666	0.637931	CSDP	Duroc
chr16	27783575	27969727	0.637931	CSDP	Duroc
chr16	35343367	35629821	0.637931	CSDP	Duroc
chr17	2393037	2425836	0.637931	CSDP	Duroc
chr17	2951060	2953732	0.637931	CSDP	Duroc
chr17	3298740	3299431	0.637931	CSDP	Duroc
chr17	3331902	3359739	0.637931	CSDP	Duroc
chr17	517903	533823	0.637931	CSDP	Duroc
chr17	5812277	5815787	0.637931	CSDP	Duroc
chr17	5830705	5847523	0.637931	CSDP	Duroc
chr17	5897319	6080027	0.637931	CSDP	Duroc
chr2	103308543	103308819	0.637931	CSDP	Duroc
chr2	103429539	103429824	0.637931	CSDP	Duroc
chr2	103455791	103751640	0.637931	CSDP	Duroc
chr2	103764972	103767341	0.637931	CSDP	Duroc
chr2	106325396	107018146	0.637931	CSDP	Duroc
chr2	107724560	107745065	0.637931	CSDP	Duroc
chr2	107748803	108390392	0.637931	CSDP	Duroc
chr2	118239672	118419250	0.637931	CSDP	Duroc
chr2	118446097	118447054	0.637931	CSDP	Duroc
chr2	118863056	118863464	0.637931	CSDP	Duroc
chr2	119110295	119110763	0.637931	CSDP	Duroc
chr2	119195989	119230737	0.637931	CSDP	Duroc
chr2	119249422	119250941	0.637931	CSDP	Duroc
chr2	119997284	120011204	0.637931	CSDP	Duroc
chr2	137390568	137421578	0.637931	CSDP	Duroc
chr2	137442927	137443916	0.637931	CSDP	Duroc
chr3	27832083	27849519	0.637931	CSDP	Duroc
chr4	129473790	129499330	0.637931	CSDP	Duroc
chr4	129596392	129680290	0.637931	CSDP	Duroc
chr4	129686410	129788460	0.637931	CSDP	Duroc
chr6	129865785	130055869	0.637931	CSDP	Duroc
chr6	96108593	96137928	0.637931	CSDP	Duroc
chr7	20798876	20798876	0.637931	CSDP	Duroc
chr7	22665770	22757090	0.637931	CSDP	Duroc
chr7	47798518	47813599	0.637931	CSDP	Duroc
chr7	50111801	50200329	0.637931	CSDP	Duroc
chr7	50636388	51215749	0.637931	CSDP	Duroc
chr8	101007634	101383188	0.637931	CSDP	Duroc
chr8	106443671	106642256	0.637931	CSDP	Duroc
chr8	106697185	106705037	0.637931	CSDP	Duroc
chr8	88067287	88068454	0.637931	CSDP	Duroc
chr9	131715787	131726762	0.637931	CSDP	Duroc
chr9	2361010	2363160	0.637931	CSDP	Duroc
chr9	2930063	2979074	0.637931	CSDP	Duroc
chr10	12188180	12188472	0.62069	CSDP	Duroc
chr10	12286801	12537920	0.62069	CSDP	Duroc
chr10	12594248	12594385	0.62069	CSDP	Duroc
chr10	12671526	12673156	0.62069	CSDP	Duroc
chr10	8915980	9041365	0.62069	CSDP	Duroc
chr10	9162166	9211399	0.62069	CSDP	Duroc
chr1	1042500	1077265	0.62069	CSDP	Duroc
chr1	1084968	1102058	0.62069	CSDP	Duroc
chr11	42278821	42448812	0.62069	CSDP	Duroc
chr1	1761386	1807813	0.62069	CSDP	Duroc
chr1	1832930	1835936	0.62069	CSDP	Duroc
chr1	2014927	2015614	0.62069	CSDP	Duroc
chr1	2067549	2145881	0.62069	CSDP	Duroc
chr12	14697648	14808925	0.62069	CSDP	Duroc
chr12	14883186	14884717	0.62069	CSDP	Duroc
chr12	47404347	47407959	0.62069	CSDP	Duroc
chr1	251007102	251007685	0.62069	CSDP	Duroc
chr1	251053922	251067207	0.62069	CSDP	Duroc
chr12	58270827	58304533	0.62069	CSDP	Duroc
chr12	59926724	59976445	0.62069	CSDP	Duroc
chr12	60011243	60013498	0.62069	CSDP	Duroc
chr12	60058448	60072815	0.62069	CSDP	Duroc
chr1	269677559	269681549	0.62069	CSDP	Duroc
chr13	12477366	12477631	0.62069	CSDP	Duroc
chr13	18991295	18991295	0.62069	CSDP	Duroc
chr13	19093206	19101169	0.62069	CSDP	Duroc
chr13	19213260	19218839	0.62069	CSDP	Duroc
chr13	19237365	19388466	0.62069	CSDP	Duroc
chr13	19401023	19610083	0.62069	CSDP	Duroc
chr13	19615149	19621172	0.62069	CSDP	Duroc
chr13	24302209	24302465	0.62069	CSDP	Duroc
chr13	48085898	48135625	0.62069	CSDP	Duroc
chr13	48140625	48172395	0.62069	CSDP	Duroc
chr13	5812853	5817380	0.62069	CSDP	Duroc
chr14	102405761	102977065	0.62069	CSDP	Duroc
chr14	104792422	104794197	0.62069	CSDP	Duroc
chr14	104891661	105321248	0.62069	CSDP	Duroc
chr14	10757591	10762434	0.62069	CSDP	Duroc
chr14	10776208	10817803	0.62069	CSDP	Duroc
chr14	11652499	11675067	0.62069	CSDP	Duroc
chr14	11680056	11699913	0.62069	CSDP	Duroc
chr14	16745674	16939231	0.62069	CSDP	Duroc
chr14	16942580	16958750	0.62069	CSDP	Duroc
chr14	65469940	65493109	0.62069	CSDP	Duroc
chr14	69306119	69321310	0.62069	CSDP	Duroc
chr14	70059209	70793229	0.62069	CSDP	Duroc
chr16	16531233	16558490	0.62069	CSDP	Duroc
chr16	18878158	19525856	0.62069	CSDP	Duroc
chr16	19607290	19636506	0.62069	CSDP	Duroc
chr16	19667018	19691916	0.62069	CSDP	Duroc
chr16	19696797	19718536	0.62069	CSDP	Duroc
chr16	19741863	19747446	0.62069	CSDP	Duroc
chr16	19786164	19843239	0.62069	CSDP	Duroc
chr16	19857525	19858511	0.62069	CSDP	Duroc
chr16	20231885	20283110	0.62069	CSDP	Duroc
chr16	20286031	20311199	0.62069	CSDP	Duroc
chr16	20391514	20392265	0.62069	CSDP	Duroc
chr16	20423621	20430268	0.62069	CSDP	Duroc
chr16	20431555	20441874	0.62069	CSDP	Duroc
chr16	27481276	27646783	0.62069	CSDP	Duroc
chr16	27696697	27760783	0.62069	CSDP	Duroc
chr16	27972368	28477180	0.62069	CSDP	Duroc
chr16	28494439	28709014	0.62069	CSDP	Duroc
chr16	33737276	33767084	0.62069	CSDP	Duroc
chr16	33778998	34277496	0.62069	CSDP	Duroc
chr16	34289976	34289976	0.62069	CSDP	Duroc
chr16	34313534	34349741	0.62069	CSDP	Duroc
chr16	34353440	34374937	0.62069	CSDP	Duroc
chr16	70824055	70824055	0.62069	CSDP	Duroc
chr16	70866387	70936637	0.62069	CSDP	Duroc
chr17	2570255	2946081	0.62069	CSDP	Duroc
chr17	2953857	2973322	0.62069	CSDP	Duroc
chr17	3280339	3297477	0.62069	CSDP	Duroc
chr17	3299518	3329849	0.62069	CSDP	Duroc
chr17	3366842	3518831	0.62069	CSDP	Duroc
chr17	4664905	4697851	0.62069	CSDP	Duroc
chr17	4722914	4771396	0.62069	CSDP	Duroc
chr17	5531360	5537470	0.62069	CSDP	Duroc
chr17	5557311	5580317	0.62069	CSDP	Duroc
chr17	5847641	5896893	0.62069	CSDP	Duroc
chr17	647607	677364	0.62069	CSDP	Duroc
chr17	679675	688470	0.62069	CSDP	Duroc
chr1	971389	1030311	0.62069	CSDP	Duroc
chr2	103375619	103428309	0.62069	CSDP	Duroc
chr2	103430280	103453731	0.62069	CSDP	Duroc
chr2	107019651	107073654	0.62069	CSDP	Duroc
chr2	118684517	118728349	0.62069	CSDP	Duroc
chr2	118862897	118862897	0.62069	CSDP	Duroc
chr2	119110991	119111237	0.62069	CSDP	Duroc
chr2	119352892	119474015	0.62069	CSDP	Duroc
chr2	119523530	119542215	0.62069	CSDP	Duroc
chr2	120179176	120187297	0.62069	CSDP	Duroc
chr2	120199824	120212808	0.62069	CSDP	Duroc
chr2	137344256	137358781	0.62069	CSDP	Duroc
chr2	137360870	137389341	0.62069	CSDP	Duroc
chr2	137424102	137442591	0.62069	CSDP	Duroc
chr2	137445787	137520443	0.62069	CSDP	Duroc
chr2	137530456	137530867	0.62069	CSDP	Duroc
chr2	26454741	26456599	0.62069	CSDP	Duroc
chr3	28135616	28264542	0.62069	CSDP	Duroc
chr3	28284669	28290947	0.62069	CSDP	Duroc
chr4	103246665	103260276	0.62069	CSDP	Duroc
chr4	129319053	129471135	0.62069	CSDP	Duroc
chr4	129501608	129594811	0.62069	CSDP	Duroc
chr6	16446958	16531044	0.62069	CSDP	Duroc
chr6	16534095	16677775	0.62069	CSDP	Duroc
chr7	20678187	20798604	0.62069	CSDP	Duroc
chr7	20837815	20934719	0.62069	CSDP	Duroc
chr7	22574766	22663208	0.62069	CSDP	Duroc
chr7	22759059	23216072	0.62069	CSDP	Duroc
chr7	47445028	47795429	0.62069	CSDP	Duroc
chr7	47815760	48184008	0.62069	CSDP	Duroc
chr7	49974825	50111527	0.62069	CSDP	Duroc
chr7	75239879	75802784	0.62069	CSDP	Duroc
chr8	100471009	100656108	0.62069	CSDP	Duroc
chr8	100995786	101006377	0.62069	CSDP	Duroc
chr8	99609411	99636507	0.62069	CSDP	Duroc
chr9	131591575	131712595	0.62069	CSDP	Duroc
chr9	131789741	131805163	0.62069	CSDP	Duroc
chr9	3309912	3322157	0.62069	CSDP	Duroc
chr9	3365250	3366454	0.62069	CSDP	Duroc
chr10	12039004	12040471	0.603448	CSDP	Duroc
chr10	12184202	12186392	0.603448	CSDP	Duroc
chr10	12188615	12285115	0.603448	CSDP	Duroc
chr10	12537940	12594068	0.603448	CSDP	Duroc
chr10	12596132	12671175	0.603448	CSDP	Duroc
chr10	12710144	12713443	0.603448	CSDP	Duroc
chr10	14223658	14225629	0.603448	CSDP	Duroc
chr10	14247542	14382142	0.603448	CSDP	Duroc
chr10	8383963	8386091	0.603448	CSDP	Duroc
chr1	1032660	1040572	0.603448	CSDP	Duroc
chr11	42453465	42502409	0.603448	CSDP	Duroc
chr1	1811103	1832200	0.603448	CSDP	Duroc
chr1	1838549	1993452	0.603448	CSDP	Duroc
chr1	2005902	2012976	0.603448	CSDP	Duroc
chr1	2016112	2065479	0.603448	CSDP	Duroc
chr12	14477935	14647921	0.603448	CSDP	Duroc
chr12	14667959	14696426	0.603448	CSDP	Duroc
chr12	14810801	14881297	0.603448	CSDP	Duroc
chr12	14886240	14890615	0.603448	CSDP	Duroc
chr12	14894176	14921421	0.603448	CSDP	Duroc
chr12	47349484	47373915	0.603448	CSDP	Duroc
chr1	251136759	251137414	0.603448	CSDP	Duroc
chr12	59979973	60008806	0.603448	CSDP	Duroc
chr12	60015911	60024621	0.603448	CSDP	Duroc
chr1	269857765	269908282	0.603448	CSDP	Duroc
chr1	27601161	27601161	0.603448	CSDP	Duroc
chr12	8362453	8470161	0.603448	CSDP	Duroc
chr12	8508579	8509532	0.603448	CSDP	Duroc
chr13	18402856	18404508	0.603448	CSDP	Duroc
chr13	18979228	18991110	0.603448	CSDP	Duroc
chr13	19022460	19031791	0.603448	CSDP	Duroc
chr13	19080380	19092737	0.603448	CSDP	Duroc
chr13	19105271	19210935	0.603448	CSDP	Duroc
chr13	19219219	19234939	0.603448	CSDP	Duroc
chr13	19621651	19621651	0.603448	CSDP	Duroc
chr13	22538080	22541580	0.603448	CSDP	Duroc
chr13	48174790	48406531	0.603448	CSDP	Duroc
chr13	54662092	54665079	0.603448	CSDP	Duroc
chr13	54897827	54932321	0.603448	CSDP	Duroc
chr13	55128470	55135991	0.603448	CSDP	Duroc
chr13	5903847	5927787	0.603448	CSDP	Duroc
chr13	6157742	6171200	0.603448	CSDP	Duroc
chr14	102098670	102404462	0.603448	CSDP	Duroc
chr14	102980881	103120995	0.603448	CSDP	Duroc
chr14	10762599	10767142	0.603448	CSDP	Duroc
chr14	123447167	123608146	0.603448	CSDP	Duroc
chr14	123615872	123733498	0.603448	CSDP	Duroc
chr14	16464407	16743075	0.603448	CSDP	Duroc
chr14	17736678	17752142	0.603448	CSDP	Duroc
chr14	17880339	17880339	0.603448	CSDP	Duroc
chr15	56203329	56208778	0.603448	CSDP	Duroc
chr15	56404072	56866570	0.603448	CSDP	Duroc
chr15	56921219	58005035	0.603448	CSDP	Duroc
chr15	58088902	58790730	0.603448	CSDP	Duroc
chr16	19720677	19740498	0.603448	CSDP	Duroc
chr16	19747772	19785022	0.603448	CSDP	Duroc
chr16	19844646	19857452	0.603448	CSDP	Duroc
chr16	20151036	20152189	0.603448	CSDP	Duroc
chr16	20181007	20230412	0.603448	CSDP	Duroc
chr16	20392510	20420627	0.603448	CSDP	Duroc
chr16	2796346	2799973	0.603448	CSDP	Duroc
chr16	28478920	28491930	0.603448	CSDP	Duroc
chr16	28716238	29134535	0.603448	CSDP	Duroc
chr16	33125404	33331389	0.603448	CSDP	Duroc
chr16	34279774	34288850	0.603448	CSDP	Duroc
chr16	34290313	34312190	0.603448	CSDP	Duroc
chr17	2429185	2568342	0.603448	CSDP	Duroc
chr17	3519973	3525631	0.603448	CSDP	Duroc
chr17	3537960	3602968	0.603448	CSDP	Duroc
chr17	3615365	3666563	0.603448	CSDP	Duroc
chr17	3711491	3715183	0.603448	CSDP	Duroc
chr17	3761478	3832921	0.603448	CSDP	Duroc
chr17	3850085	3859843	0.603448	CSDP	Duroc
chr17	4520580	4522254	0.603448	CSDP	Duroc
chr17	4531740	4563281	0.603448	CSDP	Duroc
chr17	4701536	4720111	0.603448	CSDP	Duroc
chr17	4773072	4854165	0.603448	CSDP	Duroc
chr17	485687	492226	0.603448	CSDP	Duroc
chr17	5372783	5426899	0.603448	CSDP	Duroc
chr17	5537660	5537660	0.603448	CSDP	Duroc
chr17	6086763	6094487	0.603448	CSDP	Duroc
chr17	617997	618725	0.603448	CSDP	Duroc
chr17	9451171	9454246	0.603448	CSDP	Duroc
chr17	9498804	9499317	0.603448	CSDP	Duroc
chr17	9671606	9674344	0.603448	CSDP	Duroc
chr17	9699781	9709848	0.603448	CSDP	Duroc
chr17	9742979	9753386	0.603448	CSDP	Duroc
chr2	11684758	11684871	0.603448	CSDP	Duroc
chr2	118421391	118446013	0.603448	CSDP	Duroc
chr2	118448639	118492989	0.603448	CSDP	Duroc
chr2	118525326	118540479	0.603448	CSDP	Duroc
chr2	118661509	118661592	0.603448	CSDP	Duroc
chr2	118817436	118862438	0.603448	CSDP	Duroc
chr2	119111448	119111448	0.603448	CSDP	Duroc
chr2	119252546	119252795	0.603448	CSDP	Duroc
chr2	119287997	119351279	0.603448	CSDP	Duroc
chr2	119475540	119522809	0.603448	CSDP	Duroc
chr2	119548906	119570980	0.603448	CSDP	Duroc
chr2	120187827	120198079	0.603448	CSDP	Duroc
chr3	103791965	103814278	0.603448	CSDP	Duroc
chr3	120792866	120794748	0.603448	CSDP	Duroc
chr3	13228368	13232421	0.603448	CSDP	Duroc
chr3	7137771	7143826	0.603448	CSDP	Duroc
chr3	7182271	7370662	0.603448	CSDP	Duroc
chr3	7439224	7439588	0.603448	CSDP	Duroc
chr4	103154986	103160547	0.603448	CSDP	Duroc
chr4	103260561	103398361	0.603448	CSDP	Duroc
chr5	90656842	90669556	0.603448	CSDP	Duroc
chr5	90749118	90794818	0.603448	CSDP	Duroc
chr5	90804205	90814038	0.603448	CSDP	Duroc
chr6	139124477	139155889	0.603448	CSDP	Duroc
chr6	139383008	139487486	0.603448	CSDP	Duroc
chr6	139581803	139585861	0.603448	CSDP	Duroc
chr6	16082967	16101318	0.603448	CSDP	Duroc
chr7	45367510	45654443	0.603448	CSDP	Duroc
chr7	74933410	75228304	0.603448	CSDP	Duroc
chr7	75807989	77053245	0.603448	CSDP	Duroc
chr8	100658750	100993323	0.603448	CSDP	Duroc
chr8	136769689	137128463	0.603448	CSDP	Duroc
chr8	95497581	95775930	0.603448	CSDP	Duroc
chr8	97947949	98047109	0.603448	CSDP	Duroc
chr8	98364842	99608179	0.603448	CSDP	Duroc
chr8	99637513	100469355	0.603448	CSDP	Duroc
chr9	131734531	131789595	0.603448	CSDP	Duroc
chr9	131808586	131811579	0.603448	CSDP	Duroc
chr9	3327270	3365151	0.603448	CSDP	Duroc
chr9	3369173	3535824	0.603448	CSDP	Duroc
chr10	14185689	14221631	0.586207	CSDP	Duroc
chr10	14226253	14245711	0.586207	CSDP	Duroc
chr11	37856640	38200215	0.586207	CSDP	Duroc
chr1	1996861	2003034	0.586207	CSDP	Duroc
chr12	14334085	14476138	0.586207	CSDP	Duroc
chr12	14649419	14665819	0.586207	CSDP	Duroc
chr12	14890814	14893665	0.586207	CSDP	Duroc
chr12	47375353	47401860	0.586207	CSDP	Duroc
chr12	47410073	47415259	0.586207	CSDP	Duroc
chr1	250924834	250925039	0.586207	CSDP	Duroc
chr1	251008184	251051254	0.586207	CSDP	Duroc
chr1	251069938	251136716	0.586207	CSDP	Duroc
chr12	59649941	59791191	0.586207	CSDP	Duroc
chr12	60199561	60275510	0.586207	CSDP	Duroc
chr12	60907384	61402625	0.586207	CSDP	Duroc
chr12	8290431	8359453	0.586207	CSDP	Duroc
chr13	12125141	12125514	0.586207	CSDP	Duroc
chr13	16476260	16490408	0.586207	CSDP	Duroc
chr13	16580186	16582099	0.586207	CSDP	Duroc
chr13	16639356	16640085	0.586207	CSDP	Duroc
chr13	16661021	16688675	0.586207	CSDP	Duroc
chr13	19032098	19080129	0.586207	CSDP	Duroc
chr13	19622047	19685348	0.586207	CSDP	Duroc
chr13	20314906	20322402	0.586207	CSDP	Duroc
chr13	20572275	20731884	0.586207	CSDP	Duroc
chr13	54665370	54778515	0.586207	CSDP	Duroc
chr13	55039508	55126036	0.586207	CSDP	Duroc
chr13	55188598	55450564	0.586207	CSDP	Duroc
chr13	55581860	55603552	0.586207	CSDP	Duroc
chr13	6018939	6021608	0.586207	CSDP	Duroc
chr14	101257098	101472610	0.586207	CSDP	Duroc
chr14	101641583	101866291	0.586207	CSDP	Duroc
chr14	104195859	104723072	0.586207	CSDP	Duroc
chr14	104794382	104795034	0.586207	CSDP	Duroc
chr14	17788523	17811403	0.586207	CSDP	Duroc
chr14	17879732	17879910	0.586207	CSDP	Duroc
chr1	4885498	4904155	0.586207	CSDP	Duroc
chr1	4940127	4959103	0.586207	CSDP	Duroc
chr1	5121119	5122247	0.586207	CSDP	Duroc
chr15	56264251	56401215	0.586207	CSDP	Duroc
chr15	58005366	58086220	0.586207	CSDP	Duroc
chr16	14472216	14472401	0.586207	CSDP	Duroc
chr16	14531040	14564326	0.586207	CSDP	Duroc
chr16	14602562	14606381	0.586207	CSDP	Duroc
chr16	16492270	16529332	0.586207	CSDP	Duroc
chr16	19920812	19932622	0.586207	CSDP	Duroc
chr16	19944229	19949868	0.586207	CSDP	Duroc
chr16	20141686	20142757	0.586207	CSDP	Duroc
chr16	20152760	20178767	0.586207	CSDP	Duroc
chr16	20803797	20808354	0.586207	CSDP	Duroc
chr16	21068336	21072073	0.586207	CSDP	Duroc
chr16	21088734	21177652	0.586207	CSDP	Duroc
chr16	21210895	21214251	0.586207	CSDP	Duroc
chr16	2800138	2979209	0.586207	CSDP	Duroc
chr16	2985777	2987893	0.586207	CSDP	Duroc
chr16	32620334	32803584	0.586207	CSDP	Duroc
chr16	33062520	33066537	0.586207	CSDP	Duroc
chr16	33100240	33122973	0.586207	CSDP	Duroc
chr16	70465831	70473911	0.586207	CSDP	Duroc
chr17	3525763	3537862	0.586207	CSDP	Duroc
chr17	3603521	3615258	0.586207	CSDP	Duroc
chr17	3668258	3709530	0.586207	CSDP	Duroc
chr17	3715325	3748871	0.586207	CSDP	Duroc
chr17	3834743	3849581	0.586207	CSDP	Duroc
chr17	4326089	4519335	0.586207	CSDP	Duroc
chr17	4522638	4530579	0.586207	CSDP	Duroc
chr17	4856022	4948712	0.586207	CSDP	Duroc
chr17	492527	506836	0.586207	CSDP	Duroc
chr17	5537886	5538138	0.586207	CSDP	Duroc
chr17	618903	641207	0.586207	CSDP	Duroc
chr17	9330339	9333151	0.586207	CSDP	Duroc
chr17	9375605	9421367	0.586207	CSDP	Duroc
chr17	9449760	9450044	0.586207	CSDP	Duroc
chr17	9455007	9460562	0.586207	CSDP	Duroc
chr17	9754728	9764345	0.586207	CSDP	Duroc
chr17	9772659	9774373	0.586207	CSDP	Duroc
chr2	103753878	103764580	0.586207	CSDP	Duroc
chr2	103768901	103953825	0.586207	CSDP	Duroc
chr2	105599818	105600526	0.586207	CSDP	Duroc
chr2	105715336	105715637	0.586207	CSDP	Duroc
chr2	116731832	116845693	0.586207	CSDP	Duroc
chr2	116891220	116892631	0.586207	CSDP	Duroc
chr2	118495384	118525110	0.586207	CSDP	Duroc
chr2	11853309	11855752	0.586207	CSDP	Duroc
chr2	118548531	118609008	0.586207	CSDP	Duroc
chr2	118630490	118660390	0.586207	CSDP	Duroc
chr2	118661847	118682891	0.586207	CSDP	Duroc
chr2	119111654	119121466	0.586207	CSDP	Duroc
chr2	120118614	120130878	0.586207	CSDP	Duroc
chr2	120145695	120178682	0.586207	CSDP	Duroc
chr2	120215860	120295399	0.586207	CSDP	Duroc
chr2	12982566	12986726	0.586207	CSDP	Duroc
chr2	22745340	22746392	0.586207	CSDP	Duroc
chr2	2515072	2706100	0.586207	CSDP	Duroc
chr2	26102187	26107408	0.586207	CSDP	Duroc
chr3	28266971	28284368	0.586207	CSDP	Duroc
chr3	28295071	28511869	0.586207	CSDP	Duroc
chr3	29541020	29546188	0.586207	CSDP	Duroc
chr3	6930039	7133856	0.586207	CSDP	Duroc
chr3	7144077	7179936	0.586207	CSDP	Duroc
chr3	7373034	7438927	0.586207	CSDP	Duroc
chr3	7441930	7713470	0.586207	CSDP	Duroc
chr4	101292872	101445891	0.586207	CSDP	Duroc
chr4	101483278	101546367	0.586207	CSDP	Duroc
chr4	101592623	101597325	0.586207	CSDP	Duroc
chr5	89609062	89939988	0.586207	CSDP	Duroc
chr5	89978739	89980124	0.586207	CSDP	Duroc
chr6	130891957	131027060	0.586207	CSDP	Duroc
chr6	131114085	131120518	0.586207	CSDP	Duroc
chr6	138641093	138647758	0.586207	CSDP	Duroc
chr6	138897905	139114987	0.586207	CSDP	Duroc
chr6	139156176	139381740	0.586207	CSDP	Duroc
chr6	139588678	139590510	0.586207	CSDP	Duroc
chr6	139882629	139933800	0.586207	CSDP	Duroc
chr6	140061197	140541516	0.586207	CSDP	Duroc
chr6	140604489	140616993	0.586207	CSDP	Duroc
chr6	140668307	141090102	0.586207	CSDP	Duroc
chr6	141253049	141261915	0.586207	CSDP	Duroc
chr6	141346704	141356960	0.586207	CSDP	Duroc
chr6	141654108	141661227	0.586207	CSDP	Duroc
chr6	16071500	16082702	0.586207	CSDP	Duroc
chr7	23223744	23331106	0.586207	CSDP	Duroc
chr7	26543866	26553776	0.586207	CSDP	Duroc
chr7	31078518	31357243	0.586207	CSDP	Duroc
chr7	45342677	45367099	0.586207	CSDP	Duroc
chr7	45708711	45739251	0.586207	CSDP	Duroc
chr7	48185894	48347409	0.586207	CSDP	Duroc
chr7	77101905	77312742	0.586207	CSDP	Duroc
chr7	92187448	92200460	0.586207	CSDP	Duroc
chr7	92305249	92328784	0.586207	CSDP	Duroc
chr8	136724841	136767956	0.586207	CSDP	Duroc
chr8	137129529	137620240	0.586207	CSDP	Duroc
chr8	17072084	17300049	0.586207	CSDP	Duroc
chr8	32957476	32965896	0.586207	CSDP	Duroc
chr8	33658693	33697365	0.586207	CSDP	Duroc
chr8	94766742	95221016	0.586207	CSDP	Duroc
chr8	98048936	98357613	0.586207	CSDP	Duroc
chr9	130996978	131001666	0.586207	CSDP	Duroc
chr9	131287319	131479188	0.586207	CSDP	Duroc
chr9	131534934	131589223	0.586207	CSDP	Duroc
chr9	772370	792276	0.586207	CSDP	Duroc
chr9	943769	994807	0.586207	CSDP	Duroc
chr10	8518626	8606411	0.568966	CSDP	Duroc
chr10	8609048	8684020	0.568966	CSDP	Duroc
chr10	8702555	8914160	0.568966	CSDP	Duroc
chr11	37788955	37849916	0.568966	CSDP	Duroc
chr12	47309324	47346381	0.568966	CSDP	Duroc
chr1	251216810	251217329	0.568966	CSDP	Duroc
chr12	59617341	59646059	0.568966	CSDP	Duroc
chr12	59793584	59918145	0.568966	CSDP	Duroc
chr12	60074528	60115269	0.568966	CSDP	Duroc
chr12	60290762	60890998	0.568966	CSDP	Duroc
chr12	61413432	61583644	0.568966	CSDP	Duroc
chr12	8472066	8507881	0.568966	CSDP	Duroc
chr12	8511038	8513525	0.568966	CSDP	Duroc
chr12	8538103	8542634	0.568966	CSDP	Duroc
chr13	12686590	12688984	0.568966	CSDP	Duroc
chr13	12882940	12884445	0.568966	CSDP	Duroc
chr13	16256085	16468638	0.568966	CSDP	Duroc
chr13	16490472	16577911	0.568966	CSDP	Duroc
chr13	16582126	16638895	0.568966	CSDP	Duroc
chr13	16642040	16659140	0.568966	CSDP	Duroc
chr13	177838634	177839259	0.568966	CSDP	Duroc
chr13	177962955	177964430	0.568966	CSDP	Duroc
chr13	19685886	19737282	0.568966	CSDP	Duroc
chr13	20323187	20323187	0.568966	CSDP	Duroc
chr13	20734701	20869588	0.568966	CSDP	Duroc
chr13	20918425	20918844	0.568966	CSDP	Duroc
chr13	21565606	21573253	0.568966	CSDP	Duroc
chr13	21665028	21781070	0.568966	CSDP	Duroc
chr13	21894774	22028578	0.568966	CSDP	Duroc
chr13	23913191	23988080	0.568966	CSDP	Duroc
chr13	23991838	24055871	0.568966	CSDP	Duroc
chr13	24078307	24084145	0.568966	CSDP	Duroc
chr13	27017316	27018840	0.568966	CSDP	Duroc
chr13	27077227	27201184	0.568966	CSDP	Duroc
chr13	27226764	27400228	0.568966	CSDP	Duroc
chr13	27453135	27454865	0.568966	CSDP	Duroc
chr13	27476517	27483772	0.568966	CSDP	Duroc
chr13	54780880	54896776	0.568966	CSDP	Duroc
chr13	54963210	55030051	0.568966	CSDP	Duroc
chr13	55458617	55581447	0.568966	CSDP	Duroc
chr13	55607317	55702965	0.568966	CSDP	Duroc
chr13	55753815	55758743	0.568966	CSDP	Duroc
chr13	5817524	5818688	0.568966	CSDP	Duroc
chr13	5928608	6018708	0.568966	CSDP	Duroc
chr14	101476998	101640211	0.568966	CSDP	Duroc
chr14	103122982	103194036	0.568966	CSDP	Duroc
chr14	103237702	104193301	0.568966	CSDP	Duroc
chr14	123610044	123614937	0.568966	CSDP	Duroc
chr14	17879164	17879543	0.568966	CSDP	Duroc
chr14	68577396	68581333	0.568966	CSDP	Duroc
chr14	68595898	68794166	0.568966	CSDP	Duroc
chr15	56868069	56920674	0.568966	CSDP	Duroc
chr16	14472625	14529347	0.568966	CSDP	Duroc
chr16	19888180	19890304	0.568966	CSDP	Duroc
chr16	19895462	19918748	0.568966	CSDP	Duroc
chr16	20865326	20867214	0.568966	CSDP	Duroc
chr16	20902591	21066146	0.568966	CSDP	Duroc
chr16	21072223	21086665	0.568966	CSDP	Duroc
chr16	21569627	21573776	0.568966	CSDP	Duroc
chr16	21627361	21671917	0.568966	CSDP	Duroc
chr16	21708208	21710283	0.568966	CSDP	Duroc
chr16	2617736	2794557	0.568966	CSDP	Duroc
chr16	27434680	27479368	0.568966	CSDP	Duroc
chr16	29137525	29217935	0.568966	CSDP	Duroc
chr16	70856368	70864534	0.568966	CSDP	Duroc
chr16	72876813	73028264	0.568966	CSDP	Duroc
chr16	73067381	73074716	0.568966	CSDP	Duroc
chr17	11703891	11704658	0.568966	CSDP	Duroc
chr17	11713289	11724641	0.568966	CSDP	Duroc
chr17	4219280	4324816	0.568966	CSDP	Duroc
chr17	5428868	5529310	0.568966	CSDP	Duroc
chr17	5538466	5556167	0.568966	CSDP	Duroc
chr17	5582508	5737461	0.568966	CSDP	Duroc
chr17	9324027	9327093	0.568966	CSDP	Duroc
chr17	9449534	9449688	0.568966	CSDP	Duroc
chr17	9461868	9498681	0.568966	CSDP	Duroc
chr17	9500504	9610885	0.568966	CSDP	Duroc
chr17	9653404	9670237	0.568966	CSDP	Duroc
chr17	9674452	9698597	0.568966	CSDP	Duroc
chr17	9709971	9740168	0.568966	CSDP	Duroc
chr17	9765594	9772298	0.568966	CSDP	Duroc
chr17	9776043	9780592	0.568966	CSDP	Duroc
chr17	9815192	9816922	0.568966	CSDP	Duroc
chr2	104037495	104042667	0.568966	CSDP	Duroc
chr2	104067518	104555934	0.568966	CSDP	Duroc
chr2	104568464	105598044	0.568966	CSDP	Duroc
chr2	105601389	105713220	0.568966	CSDP	Duroc
chr2	105715855	105782393	0.568966	CSDP	Duroc
chr2	11621985	11682774	0.568966	CSDP	Duroc
chr2	116465585	116471498	0.568966	CSDP	Duroc
chr2	116640716	116641221	0.568966	CSDP	Duroc
chr2	116648028	116648180	0.568966	CSDP	Duroc
chr2	116709271	116729981	0.568966	CSDP	Duroc
chr2	11726914	11727550	0.568966	CSDP	Duroc
chr2	118629965	118630227	0.568966	CSDP	Duroc
chr2	119233632	119248391	0.568966	CSDP	Duroc
chr2	119252965	119284888	0.568966	CSDP	Duroc
chr2	120131074	120145196	0.568966	CSDP	Duroc
chr2	120303578	120339231	0.568966	CSDP	Duroc
chr2	120442458	120445348	0.568966	CSDP	Duroc
chr2	22746813	22759272	0.568966	CSDP	Duroc
chr2	2407858	2432336	0.568966	CSDP	Duroc
chr2	25996512	25998696	0.568966	CSDP	Duroc
chr2	26024029	26098728	0.568966	CSDP	Duroc
chr2	26107691	26156905	0.568966	CSDP	Duroc
chr2	45009517	45026155	0.568966	CSDP	Duroc
chr2	45083506	45085766	0.568966	CSDP	Duroc
chr3	120794985	120794985	0.568966	CSDP	Duroc
chr3	27850479	28036418	0.568966	CSDP	Duroc
chr4	114688516	114700150	0.568966	CSDP	Duroc
chr4	114908833	114913411	0.568966	CSDP	Duroc
chr5	90669885	90671262	0.568966	CSDP	Duroc
chr6	131031578	131113590	0.568966	CSDP	Duroc
chr6	138230309	138258169	0.568966	CSDP	Duroc
chr6	138648005	138894992	0.568966	CSDP	Duroc
chr6	139491134	139496418	0.568966	CSDP	Duroc
chr6	139592570	139878757	0.568966	CSDP	Duroc
chr6	139934260	140060873	0.568966	CSDP	Duroc
chr6	140542131	140603723	0.568966	CSDP	Duroc
chr6	140617399	140667830	0.568966	CSDP	Duroc
chr6	141090255	141252582	0.568966	CSDP	Duroc
chr6	141263196	141345687	0.568966	CSDP	Duroc
chr6	141361044	141367574	0.568966	CSDP	Duroc
chr6	141664548	141867452	0.568966	CSDP	Duroc
chr6	15958506	16070789	0.568966	CSDP	Duroc
chr7	20038581	20676332	0.568966	CSDP	Duroc
chr7	26554760	26558536	0.568966	CSDP	Duroc
chr7	30725284	31075275	0.568966	CSDP	Duroc
chr7	48347640	48349693	0.568966	CSDP	Duroc
chr7	92128948	92184823	0.568966	CSDP	Duroc
chr7	92202777	92205223	0.568966	CSDP	Duroc
chr7	92282787	92303230	0.568966	CSDP	Duroc
chr7	92331475	92402697	0.568966	CSDP	Duroc
chr8	137626073	137853500	0.568966	CSDP	Duroc
chr8	137947713	138963247	0.568966	CSDP	Duroc
chr8	33502428	33502972	0.568966	CSDP	Duroc
chr8	33510219	33657619	0.568966	CSDP	Duroc
chr8	93993751	94763817	0.568966	CSDP	Duroc
chr9	1030526	1083565	0.568966	CSDP	Duroc
chr9	12479316	12657206	0.568966	CSDP	Duroc
chr9	131532126	131534689	0.568966	CSDP	Duroc
chr9	3761952	3885685	0.568966	CSDP	Duroc
chr9	792687	940920	0.568966	CSDP	Duroc
chr10	9245911	9253498	0.551724	CSDP	Duroc
chr11	37665867	37786056	0.551724	CSDP	Duroc
chr11	42504617	42560952	0.551724	CSDP	Duroc
chr12	14923896	15024139	0.551724	CSDP	Duroc
chr12	44754170	44767759	0.551724	CSDP	Duroc
chr12	47052380	47306326	0.551724	CSDP	Duroc
chr1	251218846	251275899	0.551724	CSDP	Duroc
chr12	58537879	58561655	0.551724	CSDP	Duroc
chr12	60129531	60185416	0.551724	CSDP	Duroc
chr12	7820841	8130310	0.551724	CSDP	Duroc
chr13	12882589	12882589	0.551724	CSDP	Duroc
chr13	14537819	14563198	0.551724	CSDP	Duroc
chr13	15802381	15808209	0.551724	CSDP	Duroc
chr13	15880529	15922934	0.551724	CSDP	Duroc
chr13	16023406	16028438	0.551724	CSDP	Duroc
chr13	16219852	16253604	0.551724	CSDP	Duroc
chr13	180154660	180168808	0.551724	CSDP	Duroc
chr13	180174781	180265477	0.551724	CSDP	Duroc
chr13	180287890	180289195	0.551724	CSDP	Duroc
chr13	180341995	180724165	0.551724	CSDP	Duroc
chr13	180734987	180879890	0.551724	CSDP	Duroc
chr13	20324260	20324260	0.551724	CSDP	Duroc
chr13	20871663	20918320	0.551724	CSDP	Duroc
chr13	20920792	20933396	0.551724	CSDP	Duroc
chr13	21013682	21018013	0.551724	CSDP	Duroc
chr13	21310841	21318305	0.551724	CSDP	Duroc
chr13	21382651	21421698	0.551724	CSDP	Duroc
chr13	21562714	21563628	0.551724	CSDP	Duroc
chr13	21573998	21662255	0.551724	CSDP	Duroc
chr13	21783157	21894502	0.551724	CSDP	Duroc
chr13	22089099	22333547	0.551724	CSDP	Duroc
chr13	22392320	22397980	0.551724	CSDP	Duroc
chr13	22531141	22535189	0.551724	CSDP	Duroc
chr13	24058331	24077680	0.551724	CSDP	Duroc
chr13	24087806	24294936	0.551724	CSDP	Duroc
chr13	24302926	24347077	0.551724	CSDP	Duroc
chr13	26916050	26928037	0.551724	CSDP	Duroc
chr13	27008486	27014906	0.551724	CSDP	Duroc
chr13	27019070	27074776	0.551724	CSDP	Duroc
chr13	27201845	27226338	0.551724	CSDP	Duroc
chr13	27401784	27452704	0.551724	CSDP	Duroc
chr13	53811213	54005166	0.551724	CSDP	Duroc
chr13	54203000	54204245	0.551724	CSDP	Duroc
chr13	54436528	54441433	0.551724	CSDP	Duroc
chr13	55136706	55187471	0.551724	CSDP	Duroc
chr13	55706069	55753249	0.551724	CSDP	Duroc
chr13	55761359	55922037	0.551724	CSDP	Duroc
chr13	55981681	55987444	0.551724	CSDP	Duroc
chr14	103194125	103237409	0.551724	CSDP	Duroc
chr14	104725883	104790279	0.551724	CSDP	Duroc
chr14	104795226	104890474	0.551724	CSDP	Duroc
chr14	123807880	123810188	0.551724	CSDP	Duroc
chr14	65496121	68575108	0.551724	CSDP	Duroc
chr14	68581975	68594405	0.551724	CSDP	Duroc
chr14	70804075	71343110	0.551724	CSDP	Duroc
chr14	91316062	91318951	0.551724	CSDP	Duroc
chr14	91416554	91519301	0.551724	CSDP	Duroc
chr14	91566528	91567089	0.551724	CSDP	Duroc
chr16	12310010	12450517	0.551724	CSDP	Duroc
chr16	13985153	13989833	0.551724	CSDP	Duroc
chr16	19884220	19888014	0.551724	CSDP	Duroc
chr16	20074597	20140329	0.551724	CSDP	Duroc
chr16	20143100	20149746	0.551724	CSDP	Duroc
chr16	20810692	20836434	0.551724	CSDP	Duroc
chr16	21236745	21237173	0.551724	CSDP	Duroc
chr16	21268103	21292232	0.551724	CSDP	Duroc
chr16	21394036	21567150	0.551724	CSDP	Duroc
chr16	21574105	21625985	0.551724	CSDP	Duroc
chr16	27211059	27382501	0.551724	CSDP	Duroc
chr16	27387310	27432460	0.551724	CSDP	Duroc
chr16	32809116	33060892	0.551724	CSDP	Duroc
chr16	33067309	33098827	0.551724	CSDP	Duroc
chr16	70799758	70814328	0.551724	CSDP	Duroc
chr16	70824205	70856265	0.551724	CSDP	Duroc
chr16	72798224	72874508	0.551724	CSDP	Duroc
chr17	449868	483755	0.551724	CSDP	Duroc
chr17	5738719	5810560	0.551724	CSDP	Duroc
chr17	5823965	5828764	0.551724	CSDP	Duroc
chr17	9421471	9449502	0.551724	CSDP	Duroc
chr17	9611030	9651298	0.551724	CSDP	Duroc
chr17	9783573	9814855	0.551724	CSDP	Duroc
chr2	103957578	104036524	0.551724	CSDP	Duroc
chr2	104042711	104066089	0.551724	CSDP	Duroc
chr2	104556896	104567884	0.551724	CSDP	Duroc
chr2	116545655	116640460	0.551724	CSDP	Duroc
chr2	116642565	116645558	0.551724	CSDP	Duroc
chr2	116648318	116707421	0.551724	CSDP	Duroc
chr2	11729460	11777668	0.551724	CSDP	Duroc
chr2	11858018	11975897	0.551724	CSDP	Duroc
chr2	120340503	120340848	0.551724	CSDP	Duroc
chr2	120435238	120442218	0.551724	CSDP	Duroc
chr2	120446715	120546163	0.551724	CSDP	Duroc
chr2	120560204	120561304	0.551724	CSDP	Duroc
chr2	120791175	120792363	0.551724	CSDP	Duroc
chr2	2435903	2512729	0.551724	CSDP	Duroc
chr2	2950918	3090215	0.551724	CSDP	Duroc
chr2	45030087	45082643	0.551724	CSDP	Duroc
chr2	45088146	45384640	0.551724	CSDP	Duroc
chr3	12370380	12371489	0.551724	CSDP	Duroc
chr3	26647784	26823877	0.551724	CSDP	Duroc
chr3	28036901	28132856	0.551724	CSDP	Duroc
chr4	101455362	101479945	0.551724	CSDP	Duroc
chr4	102733216	102743174	0.551724	CSDP	Duroc
chr4	103016646	103028033	0.551724	CSDP	Duroc
chr4	114908412	114908621	0.551724	CSDP	Duroc
chr5	65336634	65337067	0.551724	CSDP	Duroc
chr5	65378560	65383148	0.551724	CSDP	Duroc
chr5	65435781	65439962	0.551724	CSDP	Duroc
chr5	65460190	65465213	0.551724	CSDP	Duroc
chr5	87050460	87059491	0.551724	CSDP	Duroc
chr5	87446302	87450135	0.551724	CSDP	Duroc
chr6	138259202	138299595	0.551724	CSDP	Duroc
chr6	139496950	139496950	0.551724	CSDP	Duroc
chr6	141367831	141653915	0.551724	CSDP	Duroc
chr6	141876028	141957950	0.551724	CSDP	Duroc
chr6	142403104	142405117	0.551724	CSDP	Duroc
chr7	48350139	48457117	0.551724	CSDP	Duroc
chr7	79093157	79710501	0.551724	CSDP	Duroc
chr7	92207824	92280927	0.551724	CSDP	Duroc
chr7	92402806	92412992	0.551724	CSDP	Duroc
chr8	106643580	106696949	0.551724	CSDP	Duroc
chr8	106706658	107117417	0.551724	CSDP	Duroc
chr8	108937042	109053284	0.551724	CSDP	Duroc
chr8	109078511	109085998	0.551724	CSDP	Duroc
chr8	109150996	109261778	0.551724	CSDP	Duroc
chr8	109310117	109317366	0.551724	CSDP	Duroc
chr8	137856717	137945490	0.551724	CSDP	Duroc
chr8	16970170	16972669	0.551724	CSDP	Duroc
chr8	16982703	17069979	0.551724	CSDP	Duroc
chr8	33292071	33306047	0.551724	CSDP	Duroc
chr8	33316190	33317456	0.551724	CSDP	Duroc
chr8	33767492	33769074	0.551724	CSDP	Duroc
chr8	95222466	95496151	0.551724	CSDP	Duroc
chr9	10637356	10639278	0.551724	CSDP	Duroc
chr9	10736717	10829738	0.551724	CSDP	Duroc
chr9	1089257	1234969	0.551724	CSDP	Duroc
chr9	11048616	11049559	0.551724	CSDP	Duroc
chr9	1248060	1357315	0.551724	CSDP	Duroc
chr9	131528502	131531979	0.551724	CSDP	Duroc
chr9	1482948	1560635	0.551724	CSDP	Duroc
chr9	2623275	2623275	0.551724	CSDP	Duroc
chr9	2627346	2627346	0.551724	CSDP	Duroc
chr9	999812	1019125	0.551724	CSDP	Duroc
chr10	50781699	50786786	0.534483	CSDP	Duroc
chr11	33992475	37660604	0.534483	CSDP	Duroc
chr12	15029319	15041062	0.534483	CSDP	Duroc
chr12	17300571	17349626	0.534483	CSDP	Duroc
chr12	44736819	44749851	0.534483	CSDP	Duroc
chr12	44769971	44805413	0.534483	CSDP	Duroc
chr12	45329433	45595119	0.534483	CSDP	Duroc
chr12	46331159	46539088	0.534483	CSDP	Duroc
chr1	251138775	251139684	0.534483	CSDP	Duroc
chr1	251192488	251216663	0.534483	CSDP	Duroc
chr12	58804475	58815016	0.534483	CSDP	Duroc
chr12	58848309	59575602	0.534483	CSDP	Duroc
chr12	6949049	6953917	0.534483	CSDP	Duroc
chr12	6971166	7031660	0.534483	CSDP	Duroc
chr12	8132213	8288509	0.534483	CSDP	Duroc
chr13	12389771	12390574	0.534483	CSDP	Duroc
chr13	12479616	12482646	0.534483	CSDP	Duroc
chr13	12512704	12684163	0.534483	CSDP	Duroc
chr13	12738450	12744280	0.534483	CSDP	Duroc
chr13	14216802	14223171	0.534483	CSDP	Duroc
chr13	14563982	14586173	0.534483	CSDP	Duroc
chr13	15925789	16023291	0.534483	CSDP	Duroc
chr13	16030853	16055756	0.534483	CSDP	Duroc
chr13	177840208	177840208	0.534483	CSDP	Duroc
chr13	177943013	177962687	0.534483	CSDP	Duroc
chr13	177965681	178394069	0.534483	CSDP	Duroc
chr13	178405364	178406147	0.534483	CSDP	Duroc
chr13	178447913	178448969	0.534483	CSDP	Duroc
chr13	178459648	178723028	0.534483	CSDP	Duroc
chr13	178791162	178792563	0.534483	CSDP	Duroc
chr13	178860353	178861308	0.534483	CSDP	Duroc
chr13	180169176	180173250	0.534483	CSDP	Duroc
chr13	180268292	180285894	0.534483	CSDP	Duroc
chr13	180290083	180341460	0.534483	CSDP	Duroc
chr13	180724388	180734176	0.534483	CSDP	Duroc
chr13	180883935	180964432	0.534483	CSDP	Duroc
chr13	181611077	181746646	0.534483	CSDP	Duroc
chr13	20325051	20327914	0.534483	CSDP	Duroc
chr13	21020350	21023454	0.534483	CSDP	Duroc
chr13	21097993	21098430	0.534483	CSDP	Duroc
chr13	21274805	21307598	0.534483	CSDP	Duroc
chr13	21318901	21324334	0.534483	CSDP	Duroc
chr13	21374610	21380317	0.534483	CSDP	Duroc
chr13	21423770	21562323	0.534483	CSDP	Duroc
chr13	22032346	22086562	0.534483	CSDP	Duroc
chr13	22335613	22337269	0.534483	CSDP	Duroc
chr13	22388451	22391706	0.534483	CSDP	Duroc
chr13	22400383	22402463	0.534483	CSDP	Duroc
chr13	22525714	22531036	0.534483	CSDP	Duroc
chr13	22698580	22705603	0.534483	CSDP	Duroc
chr13	54007914	54012581	0.534483	CSDP	Duroc
chr13	54202836	54202836	0.534483	CSDP	Duroc
chr13	54206348	54237634	0.534483	CSDP	Duroc
chr13	54309706	54380657	0.534483	CSDP	Duroc
chr13	54425648	54433780	0.534483	CSDP	Duroc
chr13	54542718	54659916	0.534483	CSDP	Duroc
chr13	55979692	55981331	0.534483	CSDP	Duroc
chr13	6115529	6157288	0.534483	CSDP	Duroc
chr13	6219246	6222959	0.534483	CSDP	Duroc
chr13	66093266	66097457	0.534483	CSDP	Duroc
chr13	66130362	66578449	0.534483	CSDP	Duroc
chr1	4371384	4377736	0.534483	CSDP	Duroc
chr14	41235366	41283562	0.534483	CSDP	Duroc
chr1	4550907	4735092	0.534483	CSDP	Duroc
chr14	61435418	61613612	0.534483	CSDP	Duroc
chr14	71344984	71436195	0.534483	CSDP	Duroc
chr14	88618680	88618847	0.534483	CSDP	Duroc
chr14	88646888	89300740	0.534483	CSDP	Duroc
chr14	89317383	89362199	0.534483	CSDP	Duroc
chr14	89380197	89811742	0.534483	CSDP	Duroc
chr14	89853624	89859778	0.534483	CSDP	Duroc
chr14	91521252	91566272	0.534483	CSDP	Duroc
chr14	91568734	91618678	0.534483	CSDP	Duroc
chr14	91673906	91678384	0.534483	CSDP	Duroc
chr14	91717867	91724636	0.534483	CSDP	Duroc
chr15	11268665	11268765	0.534483	CSDP	Duroc
chr15	120661354	121086031	0.534483	CSDP	Duroc
chr15	121141866	121151132	0.534483	CSDP	Duroc
chr15	129536805	129537360	0.534483	CSDP	Duroc
chr15	130940906	130945070	0.534483	CSDP	Duroc
chr16	12221616	12221616	0.534483	CSDP	Duroc
chr16	12258653	12307960	0.534483	CSDP	Duroc
chr16	12453524	12637929	0.534483	CSDP	Duroc
chr16	13991517	13995642	0.534483	CSDP	Duroc
chr16	13999249	14092891	0.534483	CSDP	Duroc
chr16	19934831	19943969	0.534483	CSDP	Duroc
chr16	19952401	20072697	0.534483	CSDP	Duroc
chr16	20838370	20863812	0.534483	CSDP	Duroc
chr16	21178987	21210742	0.534483	CSDP	Duroc
chr16	21216242	21235427	0.534483	CSDP	Duroc
chr16	21237330	21266742	0.534483	CSDP	Duroc
chr16	21292620	21393458	0.534483	CSDP	Duroc
chr16	27382777	27386148	0.534483	CSDP	Duroc
chr16	2980516	2985123	0.534483	CSDP	Duroc
chr16	3011769	3012225	0.534483	CSDP	Duroc
chr1	6596156	6596469	0.534483	CSDP	Duroc
chr16	69643180	69951925	0.534483	CSDP	Duroc
chr16	69954562	69954562	0.534483	CSDP	Duroc
chr16	70007062	70174264	0.534483	CSDP	Duroc
chr16	70193984	70215839	0.534483	CSDP	Duroc
chr16	70242003	70244569	0.534483	CSDP	Duroc
chr16	70511417	70563974	0.534483	CSDP	Duroc
chr16	70778146	70798459	0.534483	CSDP	Duroc
chr16	70814482	70822910	0.534483	CSDP	Duroc
chr17	10515103	10580477	0.534483	CSDP	Duroc
chr17	10692267	10730032	0.534483	CSDP	Duroc
chr17	11403138	11403138	0.534483	CSDP	Duroc
chr17	11419374	11528002	0.534483	CSDP	Duroc
chr17	11535544	11537747	0.534483	CSDP	Duroc
chr17	161151	308028	0.534483	CSDP	Duroc
chr17	338311	361814	0.534483	CSDP	Duroc
chr17	378264	397807	0.534483	CSDP	Duroc
chr17	406533	433358	0.534483	CSDP	Duroc
chr17	436443	448305	0.534483	CSDP	Duroc
chr17	5325419	5370517	0.534483	CSDP	Duroc
chr17	6345	143728	0.534483	CSDP	Duroc
chr18	7429046	7642332	0.534483	CSDP	Duroc
chr18	7746844	7747556	0.534483	CSDP	Duroc
chr18	7771997	7942639	0.534483	CSDP	Duroc
chr18	8013767	8020856	0.534483	CSDP	Duroc
chr2	116322683	116463418	0.534483	CSDP	Duroc
chr2	116472364	116544361	0.534483	CSDP	Duroc
chr2	116847703	116890805	0.534483	CSDP	Duroc
chr2	116894505	117042061	0.534483	CSDP	Duroc
chr2	117097533	117098302	0.534483	CSDP	Duroc
chr2	11777836	11852701	0.534483	CSDP	Duroc
chr2	118731454	118764383	0.534483	CSDP	Duroc
chr2	118767423	118800597	0.534483	CSDP	Duroc
chr2	120341144	120434915	0.534483	CSDP	Duroc
chr2	120547600	120547797	0.534483	CSDP	Duroc
chr2	120562514	120566005	0.534483	CSDP	Duroc
chr2	120793548	120917811	0.534483	CSDP	Duroc
chr2	120946641	120947305	0.534483	CSDP	Duroc
chr2	13300388	13352221	0.534483	CSDP	Duroc
chr2	23006520	23011289	0.534483	CSDP	Duroc
chr2	23078756	23159890	0.534483	CSDP	Duroc
chr2	23197223	23203125	0.534483	CSDP	Duroc
chr2	23588058	23605947	0.534483	CSDP	Duroc
chr2	23772755	23840502	0.534483	CSDP	Duroc
chr2	2711532	2946322	0.534483	CSDP	Duroc
chr2	3180973	3217056	0.534483	CSDP	Duroc
chr2	41710328	41714633	0.534483	CSDP	Duroc
chr2	41718468	41719107	0.534483	CSDP	Duroc
chr2	45386670	45507996	0.534483	CSDP	Duroc
chr2	89	682286	0.534483	CSDP	Duroc
chr2	9447891	9449976	0.534483	CSDP	Duroc
chr2	9489874	9612642	0.534483	CSDP	Duroc
chr3	120795083	120795083	0.534483	CSDP	Duroc
chr3	26452939	26454751	0.534483	CSDP	Duroc
chr3	26826956	26839381	0.534483	CSDP	Duroc
chr4	101549156	101592416	0.534483	CSDP	Duroc
chr4	101600267	102485353	0.534483	CSDP	Duroc
chr4	102697565	102732732	0.534483	CSDP	Duroc
chr4	102746013	102751839	0.534483	CSDP	Duroc
chr4	103009376	103014369	0.534483	CSDP	Duroc
chr4	103030674	103152175	0.534483	CSDP	Duroc
chr4	103160849	103244392	0.534483	CSDP	Duroc
chr4	103606569	103612438	0.534483	CSDP	Duroc
chr4	114907948	114908282	0.534483	CSDP	Duroc
chr4	114916943	114937124	0.534483	CSDP	Duroc
chr4	115020162	115036413	0.534483	CSDP	Duroc
chr4	115259017	115433353	0.534483	CSDP	Duroc
chr5	65315418	65334615	0.534483	CSDP	Duroc
chr5	65337329	65375878	0.534483	CSDP	Duroc
chr5	65383412	65435590	0.534483	CSDP	Duroc
chr5	65442974	65460054	0.534483	CSDP	Duroc
chr5	65514198	65514880	0.534483	CSDP	Duroc
chr5	65553288	65562244	0.534483	CSDP	Duroc
chr5	87446133	87446133	0.534483	CSDP	Duroc
chr5	89471996	89472173	0.534483	CSDP	Duroc
chr5	89588193	89606847	0.534483	CSDP	Duroc
chr5	90797026	90803842	0.534483	CSDP	Duroc
chr5	90817251	90847871	0.534483	CSDP	Duroc
chr5	90975504	90983016	0.534483	CSDP	Duroc
chr5	91003678	91003806	0.534483	CSDP	Duroc
chr5	91103020	91147489	0.534483	CSDP	Duroc
chr5	91185220	91425252	0.534483	CSDP	Duroc
chr5	91438285	91441443	0.534483	CSDP	Duroc
chr6	139497195	139581508	0.534483	CSDP	Duroc
chr6	15882118	15950196	0.534483	CSDP	Duroc
chr6	78571412	78576235	0.534483	CSDP	Duroc
chr6	79736086	79848806	0.534483	CSDP	Duroc
chr7	30498531	30721194	0.534483	CSDP	Duroc
chr7	45656470	45707346	0.534483	CSDP	Duroc
chr7	46815572	46898877	0.534483	CSDP	Duroc
chr7	48457446	48500135	0.534483	CSDP	Duroc
chr7	78781446	79041402	0.534483	CSDP	Duroc
chr7	87723319	87963321	0.534483	CSDP	Duroc
chr7	92413226	92443112	0.534483	CSDP	Duroc
chr8	109055960	109077443	0.534483	CSDP	Duroc
chr8	109086872	109149445	0.534483	CSDP	Duroc
chr8	109270370	109309938	0.534483	CSDP	Duroc
chr8	109318527	109335947	0.534483	CSDP	Duroc
chr8	125589639	125649326	0.534483	CSDP	Duroc
chr8	16812651	16814538	0.534483	CSDP	Duroc
chr8	16843013	16843606	0.534483	CSDP	Duroc
chr8	16878999	16969014	0.534483	CSDP	Duroc
chr8	16973021	16981063	0.534483	CSDP	Duroc
chr8	17308251	17456846	0.534483	CSDP	Duroc
chr8	17479755	17482115	0.534483	CSDP	Duroc
chr8	33307091	33316153	0.534483	CSDP	Duroc
chr8	33318929	33332985	0.534483	CSDP	Duroc
chr8	33447554	33501179	0.534483	CSDP	Duroc
chr8	33503265	33509047	0.534483	CSDP	Duroc
chr8	33720711	33765966	0.534483	CSDP	Duroc
chr8	33770246	33770793	0.534483	CSDP	Duroc
chr8	33777442	33785067	0.534483	CSDP	Duroc
chr8	33800604	33803496	0.534483	CSDP	Duroc
chr8	88345694	88423115	0.534483	CSDP	Duroc
chr8	88468131	88478063	0.534483	CSDP	Duroc
chr8	89824765	90561238	0.534483	CSDP	Duroc
chr8	95783503	96077051	0.534483	CSDP	Duroc
chr8	96108052	97924170	0.534483	CSDP	Duroc
chr9	10640310	10736628	0.534483	CSDP	Duroc
chr9	10857924	10945043	0.534483	CSDP	Duroc
chr9	11046686	11046686	0.534483	CSDP	Duroc
chr9	11099836	11229577	0.534483	CSDP	Duroc
chr9	1235113	1244779	0.534483	CSDP	Duroc
chr9	131525000	131528422	0.534483	CSDP	Duroc
chr9	24031324	24033665	0.534483	CSDP	Duroc
chr9	2627410	2714840	0.534483	CSDP	Duroc
chr10	12675084	12709914	0.517241	CSDP	Duroc
chr10	12715626	12854575	0.517241	CSDP	Duroc
chr10	43142656	43150887	0.517241	CSDP	Duroc
chr11	66345414	66451015	0.517241	CSDP	Duroc
chr12	17265519	17298060	0.517241	CSDP	Duroc
chr12	32813893	33050740	0.517241	CSDP	Duroc
chr12	40504647	40531227	0.517241	CSDP	Duroc
chr12	44492501	44575699	0.517241	CSDP	Duroc
chr12	44808701	45259377	0.517241	CSDP	Duroc
chr12	45598235	46232167	0.517241	CSDP	Duroc
chr12	47417442	47472146	0.517241	CSDP	Duroc
chr1	251139768	251192210	0.517241	CSDP	Duroc
chr1	253163774	253164570	0.517241	CSDP	Duroc
chr12	58679196	58801751	0.517241	CSDP	Duroc
chr12	59579231	59615829	0.517241	CSDP	Duroc
chr12	6914654	6946274	0.517241	CSDP	Duroc
chr12	6954049	6969921	0.517241	CSDP	Duroc
chr1	2892898	3014743	0.517241	CSDP	Duroc
chr13	14513865	14532955	0.517241	CSDP	Duroc
chr13	15808575	15876353	0.517241	CSDP	Duroc
chr13	16057163	16058032	0.517241	CSDP	Duroc
chr13	16211288	16217415	0.517241	CSDP	Duroc
chr13	177197064	177197682	0.517241	CSDP	Duroc
chr13	177260917	177456479	0.517241	CSDP	Duroc
chr13	17801186	17849529	0.517241	CSDP	Duroc
chr13	178395524	178404900	0.517241	CSDP	Duroc
chr13	178407591	178446292	0.517241	CSDP	Duroc
chr13	178449453	178458444	0.517241	CSDP	Duroc
chr13	178723344	178791002	0.517241	CSDP	Duroc
chr13	179219716	179229952	0.517241	CSDP	Duroc
chr13	17928665	17931233	0.517241	CSDP	Duroc
chr13	180967527	181055774	0.517241	CSDP	Duroc
chr13	181079451	181080397	0.517241	CSDP	Duroc
chr13	181506724	181607756	0.517241	CSDP	Duroc
chr13	20566626	20566626	0.517241	CSDP	Duroc
chr13	20935777	20939773	0.517241	CSDP	Duroc
chr13	21024804	21097758	0.517241	CSDP	Duroc
chr13	21100383	21271043	0.517241	CSDP	Duroc
chr13	21374005	21374005	0.517241	CSDP	Duroc
chr13	22337533	22387358	0.517241	CSDP	Duroc
chr13	22403211	22525664	0.517241	CSDP	Duroc
chr13	22541705	22698086	0.517241	CSDP	Duroc
chr13	22708615	22763884	0.517241	CSDP	Duroc
chr13	26538605	26538605	0.517241	CSDP	Duroc
chr13	26670371	26912149	0.517241	CSDP	Duroc
chr13	26929625	27005927	0.517241	CSDP	Duroc
chr13	54237921	54244869	0.517241	CSDP	Duroc
chr13	54381680	54425367	0.517241	CSDP	Duroc
chr13	54441743	54443882	0.517241	CSDP	Duroc
chr13	6173509	6219132	0.517241	CSDP	Duroc
chr13	66699539	67521663	0.517241	CSDP	Duroc
chr14	112256312	112679308	0.517241	CSDP	Duroc
chr14	123165721	123171977	0.517241	CSDP	Duroc
chr14	123734781	123806801	0.517241	CSDP	Duroc
chr14	123828174	123832491	0.517241	CSDP	Duroc
chr1	4241145	4242798	0.517241	CSDP	Duroc
chr1	4319810	4368765	0.517241	CSDP	Duroc
chr1	4527089	4544197	0.517241	CSDP	Duroc
chr14	61149373	61428768	0.517241	CSDP	Duroc
chr14	88566189	88617122	0.517241	CSDP	Duroc
chr14	88619058	88645205	0.517241	CSDP	Duroc
chr14	89302772	89314150	0.517241	CSDP	Duroc
chr14	89362374	89379182	0.517241	CSDP	Duroc
chr14	91173734	91178137	0.517241	CSDP	Duroc
chr14	91207754	91281627	0.517241	CSDP	Duroc
chr14	91311889	91314303	0.517241	CSDP	Duroc
chr14	91319161	91414977	0.517241	CSDP	Duroc
chr15	130477639	130478032	0.517241	CSDP	Duroc
chr15	130945919	131187412	0.517241	CSDP	Duroc
chr15	131456475	131459141	0.517241	CSDP	Duroc
chr16	11081070	11082367	0.517241	CSDP	Duroc
chr16	11144278	11439528	0.517241	CSDP	Duroc
chr16	11443554	11477068	0.517241	CSDP	Duroc
chr16	11888972	11914249	0.517241	CSDP	Duroc
chr16	12015897	12053679	0.517241	CSDP	Duroc
chr16	12106846	12220448	0.517241	CSDP	Duroc
chr16	12222013	12256463	0.517241	CSDP	Duroc
chr16	12640401	12693057	0.517241	CSDP	Duroc
chr16	13884672	13982634	0.517241	CSDP	Duroc
chr16	13995781	13998526	0.517241	CSDP	Duroc
chr16	14094736	14453845	0.517241	CSDP	Duroc
chr16	14469792	14470907	0.517241	CSDP	Duroc
chr16	3009159	3011558	0.517241	CSDP	Duroc
chr16	3013477	3019368	0.517241	CSDP	Duroc
chr1	6482554	6485969	0.517241	CSDP	Duroc
chr16	5460835	5466137	0.517241	CSDP	Duroc
chr1	6596797	6713941	0.517241	CSDP	Duroc
chr16	59783116	59788242	0.517241	CSDP	Duroc
chr16	59890260	59894336	0.517241	CSDP	Duroc
chr16	70174958	70193698	0.517241	CSDP	Duroc
chr16	70217059	70241591	0.517241	CSDP	Duroc
chr16	70246147	70298729	0.517241	CSDP	Duroc
chr16	70565739	70776354	0.517241	CSDP	Duroc
chr16	72752146	72795653	0.517241	CSDP	Duroc
chr1	6750321	6751428	0.517241	CSDP	Duroc
chr17	10318385	10318534	0.517241	CSDP	Duroc
chr17	10581885	10690405	0.517241	CSDP	Duroc
chr17	12694173	12696052	0.517241	CSDP	Duroc
chr17	12714207	12715447	0.517241	CSDP	Duroc
chr17	143958	145069	0.517241	CSDP	Duroc
chr17	309188	330398	0.517241	CSDP	Duroc
chr17	363317	378134	0.517241	CSDP	Duroc
chr17	39625069	39752907	0.517241	CSDP	Duroc
chr17	398968	406062	0.517241	CSDP	Duroc
[truncated: 5,321 more rows]

## Sheet: Table S7
Table S7. Genome-wide normalized XP-EHH score within 50 Kb window in Duroc, Landrace and Large White populations
Chr	start	end	fraction of XP-EHH scores >2	min score of XPEHH	population
10	22550001	22600001	1	2.06346	Duroc
10	22600001	22650001	1	2.44489	Duroc
10	22650001	22700001	1	2.28903	Duroc
10	45200001	45250001	1	2.30002	Duroc
10	45300001	45350001	1	2.16727	Duroc
10	45350001	45400001	1	2.29029	Duroc
10	45400001	45450001	1	2.05187	Duroc
10	45750001	45800001	1	2.08818	Duroc
10	45800001	45850001	1	2.02208	Duroc
10	45900001	45950001	1	2.00018	Duroc
10	45950001	46000001	1	2.21618	Duroc
10	46000001	46050001	1	2.02002	Duroc
10	46350001	46400001	1	2.85706	Duroc
10	46400001	46450001	1	2.42353	Duroc
10	46500001	46550001	1	2.06483	Duroc
1	103000001	103050001	1	2.12597	Duroc
1	103050001	103100001	1	2.44718	Duroc
1	103100001	103150001	1	2.63157	Duroc
1	103300001	103350001	1	2.76241	Duroc
1	103350001	103400001	1	2.72493	Duroc
1	103400001	103450001	1	2.59445	Duroc
1	103450001	103500001	1	2.57381	Duroc
1	103500001	103550001	1	2.39989	Duroc
1	103550001	103600001	1	2.61724	Duroc
1	103600001	103650001	1	2.00941	Duroc
1	103800001	103850001	1	2.2916	Duroc
1	103850001	103900001	1	2.24357	Duroc
1	103900001	103950001	1	2.33606	Duroc
1	103950001	104000001	1	2.38553	Duroc
1	104000001	104050001	1	2.20782	Duroc
1	104050001	104100001	1	2.15256	Duroc
1	104100001	104150001	1	2.31749	Duroc
11	14750001	14800001	1	2.08374	Duroc
11	2200001	2250001	1	2.11152	Duroc
11	35050001	35100001	1	2.05082	Duroc
11	35100001	35150001	1	2.05423	Duroc
11	35600001	35650001	1	2.06564	Duroc
11	35650001	35700001	1	2.30738	Duroc
11	35700001	35750001	1	2.51922	Duroc
11	35750001	35800001	1	2.67765	Duroc
11	35850001	35900001	1	2.58276	Duroc
11	35900001	35950001	1	2.37886	Duroc
11	35950001	36000001	1	2.25207	Duroc
11	36000001	36050001	1	2.68041	Duroc
11	36050001	36100001	1	2.87517	Duroc
11	36100001	36150001	1	2.92422	Duroc
11	36150001	36200001	1	2.88803	Duroc
11	36200001	36250001	1	2.88516	Duroc
11	36250001	36300001	1	2.82779	Duroc
11	36300001	36350001	1	2.71774	Duroc
11	36350001	36400001	1	2.72039	Duroc
11	36400001	36450001	1	2.54993	Duroc
11	36450001	36500001	1	2.42014	Duroc
11	36500001	36550001	1	2.39348	Duroc
11	36550001	36600001	1	2.28412	Duroc
11	36600001	36650001	1	2.47127	Duroc
11	36650001	36700001	1	2.33318	Duroc
11	36700001	36750001	1	2.72591	Duroc
11	36750001	36800001	1	2.77726	Duroc
11	36800001	36850001	1	3.05609	Duroc
11	36850001	36900001	1	3.35324	Duroc
11	36900001	36950001	1	3.39669	Duroc
11	36950001	37000001	1	3.56121	Duroc
11	37000001	37050001	1	3.60023	Duroc
11	37050001	37100001	1	3.53291	Duroc
11	37100001	37150001	1	3.08322	Duroc
11	37150001	37200001	1	2.62633	Duroc
11	37200001	37250001	1	2.12662	Duroc
11	37250001	37300001	1	2.19154	Duroc
11	39700001	39750001	1	2.67669	Duroc
11	40950001	41000001	1	2.08661	Duroc
11	41000001	41050001	1	2.33528	Duroc
1	160850001	160900001	1	2.1958	Duroc
1	160900001	160950001	1	2.12728	Duroc
1	160950001	161000001	1	2.56678	Duroc
1	161000001	161050001	1	2.48969	Duroc
1	161050001	161100001	1	2.6217	Duroc
1	161100001	161150001	1	2.45807	Duroc
1	161150001	161200001	1	3.0036	Duroc
1	161200001	161250001	1	3.21356	Duroc
1	161250001	161300001	1	3.0958	Duroc
1	161300001	161350001	1	2.95036	Duroc
1	161350001	161400001	1	2.89511	Duroc
1	161400001	161450001	1	2.82846	Duroc
1	161450001	161500001	1	2.57048	Duroc
11	6350001	6400001	1	2.17561	Duroc
11	6400001	6450001	1	2.45723	Duroc
11	68100001	68150001	1	2.84031	Duroc
11	68150001	68200001	1	2.60837	Duroc
11	68200001	68250001	1	2.59515	Duroc
11	68250001	68300001	1	2.97864	Duroc
11	68300001	68350001	1	3.09323	Duroc
1	179200001	179250001	1	2.34688	Duroc
1	179250001	179300001	1	2.34624	Duroc
1	179300001	179350001	1	2.36433	Duroc
1	179350001	179400001	1	2.40282	Duroc
1	187300001	187350001	1	2.11304	Duroc
1	187900001	187950001	1	2.0117	Duroc
1	205750001	205800001	1	2.43417	Duroc
1	209150001	209200001	1	2.18191	Duroc
1	209200001	209250001	1	2.50333	Duroc
1	209250001	209300001	1	2.12559	Duroc
1	209300001	209350001	1	2.10153	Duroc
1	209700001	209750001	1	2.10896	Duroc
12	12000001	12050001	1	2.20364	Duroc
1	217850001	217900001	1	2.05634	Duroc
1	217900001	217950001	1	2.19577	Duroc
12	21600001	21650001	1	2.56749	Duroc
12	21650001	21700001	1	3.25217	Duroc
12	21700001	21750001	1	2.17286	Duroc
12	21750001	21800001	1	2.26842	Duroc
12	21800001	21850001	1	2.57022	Duroc
12	21850001	21900001	1	3.55415	Duroc
12	21900001	21950001	1	3.48844	Duroc
12	21950001	22000001	1	3.00994	Duroc
12	22000001	22050001	1	3.19809	Duroc
12	22050001	22100001	1	2.73522	Duroc
12	22100001	22150001	1	2.38504	Duroc
12	22150001	22200001	1	2.45803	Duroc
12	22350001	22400001	1	2.32379	Duroc
1	228450001	228500001	1	2.43785	Duroc
1	228500001	228550001	1	2.63345	Duroc
1	228550001	228600001	1	2.72481	Duroc
1	228600001	228650001	1	2.19228	Duroc
1	228700001	228750001	1	2.18942	Duroc
1	228750001	228800001	1	2.2125	Duroc
1	230000001	230050001	1	2.03839	Duroc
1	231800001	231850001	1	2.4007	Duroc
1	231850001	231900001	1	2.93851	Duroc
1	231900001	231950001	1	2.93031	Duroc
1	231950001	232000001	1	2.45631	Duroc
1	232000001	232050001	1	2.41793	Duroc
1	232050001	232100001	1	2.42783	Duroc
1	232100001	232150001	1	2.22299	Duroc
1	232600001	232650001	1	2.10016	Duroc
1	232850001	232900001	1	2.24402	Duroc
1	232900001	232950001	1	2.07505	Duroc
1	232950001	233000001	1	2.0594	Duroc
1	233000001	233050001	1	2.4741	Duroc
1	233100001	233150001	1	2.14235	Duroc
1	233150001	233200001	1	2.33885	Duroc
1	233200001	233250001	1	2.34038	Duroc
1	233250001	233300001	1	2.66178	Duroc
1	233300001	233350001	1	2.61365	Duroc
1	233350001	233400001	1	2.08462	Duroc
1	233550001	233600001	1	2.40237	Duroc
1	233600001	233650001	1	2.51147	Duroc
1	233650001	233700001	1	2.83426	Duroc
1	233700001	233750001	1	2.77198	Duroc
1	233750001	233800001	1	3.09107	Duroc
1	233800001	233850001	1	3.29328	Duroc
1	233850001	233900001	1	2.72448	Duroc
1	233900001	233950001	1	2.38095	Duroc
1	233950001	234000001	1	2.3313	Duroc
1	234000001	234050001	1	2.2458	Duroc
1	234050001	234100001	1	2.29686	Duroc
1	234100001	234150001	1	2.21848	Duroc
1	234150001	234200001	1	2.05434	Duroc
1	234200001	234250001	1	2.11832	Duroc
1	234250001	234300001	1	2.5642	Duroc
1	234300001	234350001	1	2.66905	Duroc
1	234350001	234400001	1	2.92209	Duroc
1	234400001	234450001	1	3.12915	Duroc
1	234450001	234500001	1	3.01934	Duroc
1	234500001	234550001	1	2.53294	Duroc
1	234550001	234600001	1	2.22608	Duroc
1	234700001	234750001	1	2.11792	Duroc
1	234750001	234800001	1	2.23828	Duroc
1	234800001	234850001	1	2.16257	Duroc
1	234850001	234900001	1	2.19365	Duroc
1	235000001	235050001	1	2.00181	Duroc
1	235050001	235100001	1	2.43839	Duroc
1	235100001	235150001	1	2.79708	Duroc
1	235150001	235200001	1	3.06498	Duroc
1	235200001	235250001	1	2.2026	Duroc
1	235250001	235300001	1	2.35568	Duroc
1	235300001	235350001	1	2.78586	Duroc
1	235350001	235400001	1	2.16266	Duroc
1	235400001	235450001	1	2.118	Duroc
1	235450001	235500001	1	2.06855	Duroc
1	235900001	235950001	1	2.16062	Duroc
1	235950001	236000001	1	2.1238	Duroc
12	4150001	4200001	1	2.15342	Duroc
12	44150001	44200001	1	2.12162	Duroc
1	245800001	245850001	1	2.60492	Duroc
1	245850001	245900001	1	2.39259	Duroc
1	245900001	245950001	1	2.44398	Duroc
1	246000001	246050001	1	2.10913	Duroc
1	260950001	261000001	1	2.07006	Duroc
1	261000001	261050001	1	2.05161	Duroc
1	261550001	261600001	1	2.06017	Duroc
1	261600001	261650001	1	2.33096	Duroc
1	261650001	261700001	1	2.14669	Duroc
1	261700001	261750001	1	2.31187	Duroc
1	261750001	261800001	1	2.05039	Duroc
1	261800001	261850001	1	2.15977	Duroc
1	261850001	261900001	1	2.00967	Duroc
1	263700001	263750001	1	2.48155	Duroc
1	265000001	265050001	1	2.13757	Duroc
13	128500001	128550001	1	2.37486	Duroc
13	128550001	128600001	1	2.03151	Duroc
13	132150001	132200001	1	2.11732	Duroc
13	132200001	132250001	1	2.02521	Duroc
13	133450001	133500001	1	2.26103	Duroc
13	133650001	133700001	1	2.05325	Duroc
13	133700001	133750001	1	2.19473	Duroc
13	133750001	133800001	1	2.08548	Duroc
13	133800001	133850001	1	2.11917	Duroc
13	134200001	134250001	1	2.09747	Duroc
13	134700001	134750001	1	2.22695	Duroc
13	135200001	135250001	1	2.15759	Duroc
13	135900001	135950001	1	2.38589	Duroc
13	135950001	136000001	1	2.45574	Duroc
13	136000001	136050001	1	2.40097	Duroc
13	136050001	136100001	1	2.7154	Duroc
13	136100001	136150001	1	2.36905	Duroc
13	136150001	136200001	1	2.19936	Duroc
13	136200001	136250001	1	2.12096	Duroc
13	136250001	136300001	1	2.01819	Duroc
13	136450001	136500001	1	2.00207	Duroc
13	136500001	136550001	1	2.21705	Duroc
13	136550001	136600001	1	2.29442	Duroc
13	136600001	136650001	1	2.57445	Duroc
13	136650001	136700001	1	3.49754	Duroc
13	136700001	136750001	1	3.49336	Duroc
13	136750001	136800001	1	3.46947	Duroc
13	136800001	136850001	1	2.5913	Duroc
13	136850001	136900001	1	2.53217	Duroc
13	136950001	137000001	1	2.98651	Duroc
13	137000001	137050001	1	3.48858	Duroc
13	137050001	137100001	1	3.03447	Duroc
13	137100001	137150001	1	3.74918	Duroc
13	137150001	137200001	1	3.23591	Duroc
13	137200001	137250001	1	3.18014	Duroc
13	137250001	137300001	1	2.8999	Duroc
13	137300001	137350001	1	2.59153	Duroc
13	137350001	137400001	1	2.34847	Duroc
13	137400001	137450001	1	2.37585	Duroc
13	137450001	137500001	1	3.01951	Duroc
13	137500001	137550001	1	2.74062	Duroc
13	137550001	137600001	1	2.37896	Duroc
13	137600001	137650001	1	2.11654	Duroc
13	137700001	137750001	1	2.10581	Duroc
13	137750001	137800001	1	2.10878	Duroc
13	140700001	140750001	1	2.02381	Duroc
13	25800001	25850001	1	2.48949	Duroc
13	25850001	25900001	1	2.43801	Duroc
13	34050001	34100001	1	2.09518	Duroc
13	34100001	34150001	1	2.22497	Duroc
13	36750001	36800001	1	2.31494	Duroc
13	51300001	51350001	1	2.30113	Duroc
13	51350001	51400001	1	2.26209	Duroc
14	114650001	114700001	1	2.19866	Duroc
14	120400001	120450001	1	2.04774	Duroc
14	74200001	74250001	1	2.05084	Duroc
14	74300001	74350001	1	2.08377	Duroc
14	74750001	74800001	1	2.05096	Duroc
14	74800001	74850001	1	2.04199	Duroc
14	74850001	74900001	1	2.06361	Duroc
14	74900001	74950001	1	2.44999	Duroc
14	75150001	75200001	1	2.12382	Duroc
14	75200001	75250001	1	2.2015	Duroc
14	75250001	75300001	1	2.24334	Duroc
14	75300001	75350001	1	2.25069	Duroc
14	75350001	75400001	1	2.02083	Duroc
14	75850001	75900001	1	2.07227	Duroc
14	77400001	77450001	1	2.14732	Duroc
14	77600001	77650001	1	2.17948	Duroc
14	77650001	77700001	1	2.04452	Duroc
14	77800001	77850001	1	2.10309	Duroc
14	77850001	77900001	1	2.06497	Duroc
14	77900001	77950001	1	2.16941	Duroc
14	77950001	78000001	1	2.45519	Duroc
14	78000001	78050001	1	2.20937	Duroc
14	78050001	78100001	1	2.01153	Duroc
14	78150001	78200001	1	2.10261	Duroc
14	78200001	78250001	1	2.09949	Duroc
14	78350001	78400001	1	2.07544	Duroc
14	78450001	78500001	1	2.02999	Duroc
14	78550001	78600001	1	2.14725	Duroc
14	78600001	78650001	1	2.23466	Duroc
14	78650001	78700001	1	2.01539	Duroc
14	78900001	78950001	1	2.2542	Duroc
14	78950001	79000001	1	2.20589	Duroc
14	79000001	79050001	1	2.10624	Duroc
14	79050001	79100001	1	2.12938	Duroc
14	79100001	79150001	1	2.20257	Duroc
14	79150001	79200001	1	2.15655	Duroc
14	79900001	79950001	1	2.06609	Duroc
14	94450001	94500001	1	2.09002	Duroc
14	94500001	94550001	1	2.36632	Duroc
14	94550001	94600001	1	2.34697	Duroc
14	94600001	94650001	1	2.39166	Duroc
14	94650001	94700001	1	2.16547	Duroc
14	94700001	94750001	1	2.13995	Duroc
14	94750001	94800001	1	2.25296	Duroc
14	94800001	94850001	1	2.06253	Duroc
14	94850001	94900001	1	2.05585	Duroc
14	96000001	96050001	1	2.10975	Duroc
14	96100001	96150001	1	2.00967	Duroc
14	96150001	96200001	1	2.03827	Duroc
14	96200001	96250001	1	2.06065	Duroc
14	96250001	96300001	1	2.06027	Duroc
14	96400001	96450001	1	2.19663	Duroc
14	96450001	96500001	1	2.36754	Duroc
14	96500001	96550001	1	2.26682	Duroc
14	97750001	97800001	1	2.00659	Duroc
14	97850001	97900001	1	2.0303	Duroc
14	98000001	98050001	1	2.19968	Duroc
14	98050001	98100001	1	2.32865	Duroc
14	98100001	98150001	1	2.18449	Duroc
15	102150001	102200001	1	2.23237	Duroc
15	102200001	102250001	1	2.06691	Duroc
15	102500001	102550001	1	2.01908	Duroc
15	103000001	103050001	1	2.19079	Duroc
15	103050001	103100001	1	2.50746	Duroc
15	103100001	103150001	1	2.30886	Duroc
15	103150001	103200001	1	2.31222	Duroc
15	103200001	103250001	1	2.48423	Duroc
15	103250001	103300001	1	2.19439	Duroc
15	103400001	103450001	1	2.31723	Duroc
15	103600001	103650001	1	2.27729	Duroc
15	103650001	103700001	1	2.64109	Duroc
15	103700001	103750001	1	2.54588	Duroc
15	103750001	103800001	1	2.42813	Duroc
15	103800001	103850001	1	2.48562	Duroc
15	103850001	103900001	1	2.53968	Duroc
15	103900001	103950001	1	2.74062	Duroc
15	103950001	104000001	1	2.74246	Duroc
15	104000001	104050001	1	2.31098	Duroc
15	104050001	104100001	1	2.12684	Duroc
15	104100001	104150001	1	2.07608	Duroc
15	104150001	104200001	1	2.08154	Duroc
15	104450001	104500001	1	2.16359	Duroc
15	104500001	104550001	1	2.10232	Duroc
15	104550001	104600001	1	2.12627	Duroc
15	104650001	104700001	1	2.16053	Duroc
15	104700001	104750001	1	2.11323	Duroc
15	104750001	104800001	1	2.19415	Duroc
15	104800001	104850001	1	2.26703	Duroc
15	104850001	104900001	1	2.34767	Duroc
15	104900001	104950001	1	2.49715	Duroc
15	104950001	105000001	1	2.48782	Duroc
15	105000001	105050001	1	2.10484	Duroc
15	105050001	105100001	1	2.13918	Duroc
15	105100001	105150001	1	2.13254	Duroc
15	105150001	105200001	1	2.15005	Duroc
15	105200001	105250001	1	2.24775	Duroc
15	105250001	105300001	1	2.02336	Duroc
15	105300001	105350001	1	2.13697	Duroc
15	105350001	105400001	1	2.01248	Duroc
15	105400001	105450001	1	2.02037	Duroc
15	105450001	105500001	1	2.11067	Duroc
15	105500001	105550001	1	2.77429	Duroc
15	105550001	105600001	1	2.20502	Duroc
15	105600001	105650001	1	2.11893	Duroc
15	105650001	105700001	1	2.0327	Duroc
15	106750001	106800001	1	2.02865	Duroc
15	107650001	107700001	1	2.30672	Duroc
15	107700001	107750001	1	2.02438	Duroc
15	107750001	107800001	1	2.26393	Duroc
15	107800001	107850001	1	2.30695	Duroc
15	107850001	107900001	1	2.21058	Duroc
15	107900001	107950001	1	2.20293	Duroc
15	107950001	108000001	1	2.32778	Duroc
15	59650001	59700001	1	2.00932	Duroc
15	59700001	59750001	1	2.12755	Duroc
15	59750001	59800001	1	2.3068	Duroc
15	59800001	59850001	1	2.20746	Duroc
15	59850001	59900001	1	2.21783	Duroc
15	60650001	60700001	1	2.11423	Duroc
15	60700001	60750001	1	2.22035	Duroc
15	60750001	60800001	1	2.3116	Duroc
15	60800001	60850001	1	2.32279	Duroc
15	60850001	60900001	1	2.51379	Duroc
15	60900001	60950001	1	2.61763	Duroc
15	60950001	61000001	1	2.49717	Duroc
15	61000001	61050001	1	2.53009	Duroc
15	61050001	61100001	1	2.53074	Duroc
15	61100001	61150001	1	2.25099	Duroc
15	61150001	61200001	1	2.20898	Duroc
15	61200001	61250001	1	2.20162	Duroc
15	65900001	65950001	1	2.51441	Duroc
15	66900001	66950001	1	2.15026	Duroc
15	66950001	67000001	1	2.03724	Duroc
15	68700001	68750001	1	2.00937	Duroc
15	69700001	69750001	1	2.01999	Duroc
15	69750001	69800001	1	2.0177	Duroc
15	69800001	69850001	1	2.00628	Duroc
15	69850001	69900001	1	2.40899	Duroc
15	69900001	69950001	1	2.22307	Duroc
15	69950001	70000001	1	2.34266	Duroc
15	70000001	70050001	1	2.50384	Duroc
15	70050001	70100001	1	2.71538	Duroc
15	70100001	70150001	1	2.70176	Duroc
15	70150001	70200001	1	2.54022	Duroc
15	70200001	70250001	1	2.48653	Duroc
15	70250001	70300001	1	2.61551	Duroc
15	70300001	70350001	1	2.52531	Duroc
15	70350001	70400001	1	2.40465	Duroc
15	70400001	70450001	1	2.48299	Duroc
15	70450001	70500001	1	2.55534	Duroc
15	70500001	70550001	1	2.58322	Duroc
15	70550001	70600001	1	2.4655	Duroc
15	70600001	70650001	1	2.35612	Duroc
15	70650001	70700001	1	2.42953	Duroc
15	70700001	70750001	1	2.87498	Duroc
15	70750001	70800001	1	2.60613	Duroc
15	70800001	70850001	1	2.55203	Duroc
15	70850001	70900001	1	2.54647	Duroc
15	70900001	70950001	1	2.23833	Duroc
15	70950001	71000001	1	2.29842	Duroc
15	71000001	71050001	1	2.41061	Duroc
15	71050001	71100001	1	2.47064	Duroc
15	71100001	71150001	1	2.428	Duroc
15	71150001	71200001	1	2.03272	Duroc
15	71450001	71500001	1	2.60495	Duroc
15	71500001	71550001	1	2.40235	Duroc
15	71550001	71600001	1	2.1306	Duroc
15	71600001	71650001	1	2.12723	Duroc
15	71800001	71850001	1	2.21738	Duroc
15	71850001	71900001	1	2.26326	Duroc
15	71900001	71950001	1	2.27706	Duroc
15	71950001	72000001	1	2.26031	Duroc
15	72000001	72050001	1	2.32754	Duroc
15	72050001	72100001	1	2.62159	Duroc
15	72100001	72150001	1	2.70375	Duroc
15	72150001	72200001	1	2.63892	Duroc
15	72200001	72250001	1	2.61668	Duroc
15	72250001	72300001	1	2.34537	Duroc
15	72300001	72350001	1	2.3176	Duroc
15	72350001	72400001	1	2.85421	Duroc
15	72400001	72450001	1	2.91664	Duroc
15	72450001	72500001	1	2.85346	Duroc
15	72500001	72550001	1	2.71825	Duroc
15	72550001	72600001	1	2.4094	Duroc
15	72600001	72650001	1	2.26827	Duroc
15	72650001	72700001	1	2.27315	Duroc
15	72700001	72750001	1	2.35599	Duroc
15	72750001	72800001	1	2.38434	Duroc
15	72800001	72850001	1	2.4679	Duroc
15	72850001	72900001	1	2.45134	Duroc
15	72900001	72950001	1	2.29021	Duroc
15	72950001	73000001	1	2.28928	Duroc
15	73000001	73050001	1	2.30181	Duroc
15	73050001	73100001	1	2.50482	Duroc
15	73100001	73150001	1	2.38881	Duroc
15	73150001	73200001	1	2.24986	Duroc
15	73200001	73250001	1	2.253	Duroc
15	73250001	73300001	1	2.27364	Duroc
15	73300001	73350001	1	2.91801	Duroc
15	73350001	73400001	1	3.08513	Duroc
15	73400001	73450001	1	2.9688	Duroc
15	73450001	73500001	1	2.64921	Duroc
15	73500001	73550001	1	2.71344	Duroc
15	73550001	73600001	1	2.73876	Duroc
15	73600001	73650001	1	2.5998	Duroc
15	73650001	73700001	1	2.58844	Duroc
15	73700001	73750001	1	2.51815	Duroc
15	73750001	73800001	1	2.60908	Duroc
15	73800001	73850001	1	2.44485	Duroc
15	73850001	73900001	1	2.12404	Duroc
15	74000001	74050001	1	2.07315	Duroc
15	74050001	74100001	1	2.00056	Duroc
15	74200001	74250001	1	2.77483	Duroc
15	74250001	74300001	1	2.95826	Duroc
15	74300001	74350001	1	3.01177	Duroc
15	74350001	74400001	1	3.25078	Duroc
15	74400001	74450001	1	3.05627	Duroc
15	74450001	74500001	1	2.72156	Duroc
15	74500001	74550001	1	2.53084	Duroc
15	74550001	74600001	1	2.51831	Duroc
15	74600001	74650001	1	2.35488	Duroc
15	74650001	74700001	1	2.4279	Duroc
15	74700001	74750001	1	2.62228	Duroc
15	74750001	74800001	1	2.26367	Duroc
15	74800001	74850001	1	2.62606	Duroc
15	74850001	74900001	1	2.54451	Duroc
15	74900001	74950001	1	2.02535	Duroc
15	74950001	75000001	1	2.07434	Duroc
16	18800001	18850001	1	2.57999	Duroc
16	18850001	18900001	1	2.16473	Duroc
16	19000001	19050001	1	2.00571	Duroc
16	19050001	19100001	1	2.77062	Duroc
16	19100001	19150001	1	2.41475	Duroc
16	19150001	19200001	1	2.45813	Duroc
16	19200001	19250001	1	2.43201	Duroc
16	19450001	19500001	1	2.23159	Duroc
16	19600001	19650001	1	2.45817	Duroc
16	19650001	19700001	1	2.21549	Duroc
16	19700001	19750001	1	2.35617	Duroc
16	19750001	19800001	1	2.99734	Duroc
16	19800001	19850001	1	2.16928	Duroc
16	46500001	46550001	1	2.55172	Duroc
16	46550001	46600001	1	2.42979	Duroc
16	46600001	46650001	1	2.40577	Duroc
16	46650001	46700001	1	2.59485	Duroc
16	46700001	46750001	1	2.55933	Duroc
16	46750001	46800001	1	2.41088	Duroc
16	46800001	46850001	1	2.47466	Duroc
16	46850001	46900001	1	2.14358	Duroc
16	46900001	46950001	1	2.19076	Duroc
16	46950001	47000001	1	2.34784	Duroc
16	47100001	47150001	1	2.07582	Duroc
16	64900001	64950001	1	2.42956	Duroc
16	64950001	65000001	1	2.72482	Duroc
16	65000001	65050001	1	2.37155	Duroc
16	65050001	65100001	1	2.20238	Duroc
16	69450001	69500001	1	2.13201	Duroc
17	51100001	51150001	1	2.39307	Duroc
17	51150001	51200001	1	2.51999	Duroc
17	51200001	51250001	1	2.31549	Duroc
17	51250001	51300001	1	2.06101	Duroc
17	51300001	51350001	1	2.07059	Duroc
17	51600001	51650001	1	2.0454	Duroc
17	51850001	51900001	1	2.23549	Duroc
17	51900001	51950001	1	2.71043	Duroc
17	51950001	52000001	1	2.40071	Duroc
17	52150001	52200001	1	2.81993	Duroc
17	52200001	52250001	1	2.16348	Duroc
17	52250001	52300001	1	2.32345	Duroc
17	52300001	52350001	1	2.23273	Duroc
17	52350001	52400001	1	2.43657	Duroc
17	52400001	52450001	1	2.84629	Duroc
17	52450001	52500001	1	3.14426	Duroc
17	52500001	52550001	1	3.19948	Duroc
17	52550001	52600001	1	3.13967	Duroc
17	52600001	52650001	1	2.81491	Duroc
17	52650001	52700001	1	2.88032	Duroc
17	52700001	52750001	1	2.47265	Duroc
17	52750001	52800001	1	2.44417	Duroc
17	6050001	6100001	1	2.16658	Duroc
17	6450001	6500001	1	2.04864	Duroc
18	1400001	1450001	1	2.04641	Duroc
18	1450001	1500001	1	2.13094	Duroc
18	17100001	17150001	1	2.02781	Duroc
18	17150001	17200001	1	2.08115	Duroc
18	17200001	17250001	1	2.37312	Duroc
18	17300001	17350001	1	2.33927	Duroc
18	17350001	17400001	1	2.33329	Duroc
18	17400001	17450001	1	2.01934	Duroc
18	45100001	45150001	1	2.16205	Duroc
18	45150001	45200001	1	2.16541	Duroc
18	45200001	45250001	1	2.08321	Duroc
18	45250001	45300001	1	2.08435	Duroc
18	45300001	45350001	1	2.3462	Duroc
18	45350001	45400001	1	2.61995	Duroc
18	45400001	45450001	1	2.37522	Duroc
18	45450001	45500001	1	2.27529	Duroc
18	45500001	45550001	1	3.09901	Duroc
18	45550001	45600001	1	3.14626	Duroc
18	45600001	45650001	1	2.76713	Duroc
18	45650001	45700001	1	2.63612	Duroc
18	45700001	45750001	1	2.54356	Duroc
18	45750001	45800001	1	2.43631	Duroc
18	45800001	45850001	1	2.44485	Duroc
18	45850001	45900001	1	2.87961	Duroc
18	45900001	45950001	1	2.95103	Duroc
18	45950001	46000001	1	2.60293	Duroc
18	46000001	46050001	1	2.44411	Duroc
18	46050001	46100001	1	2.46804	Duroc
18	46100001	46150001	1	2.74271	Duroc
18	46150001	46200001	1	2.38555	Duroc
18	46200001	46250001	1	2.41152	Duroc
18	46250001	46300001	1	2.48918	Duroc
18	46300001	46350001	1	2.57655	Duroc
18	46350001	46400001	1	2.15821	Duroc
2	72300001	72350001	1	2.1024	Duroc
2	72350001	72400001	1	2.3325	Duroc
2	72400001	72450001	1	2.15679	Duroc
2	72450001	72500001	1	2.1716	Duroc
2	72700001	72750001	1	2.03893	Duroc
2	73200001	73250001	1	2.14875	Duroc
2	73250001	73300001	1	2.05047	Duroc
2	73300001	73350001	1	2.0836	Duroc
2	73350001	73400001	1	2.15667	Duroc
2	73400001	73450001	1	2.25342	Duroc
2	73450001	73500001	1	2.50878	Duroc
2	73500001	73550001	1	2.55992	Duroc
2	73550001	73600001	1	2.46654	Duroc
2	73600001	73650001	1	2.38945	Duroc
2	73650001	73700001	1	2.30552	Duroc
2	73700001	73750001	1	2.13414	Duroc
2	73750001	73800001	1	2.26505	Duroc
2	73800001	73850001	1	2.262	Duroc
2	73850001	73900001	1	2.3141	Duroc
2	73900001	73950001	1	2.25474	Duroc
2	73950001	74000001	1	2.23649	Duroc
2	74000001	74050001	1	2.24188	Duroc
2	74050001	74100001	1	2.19617	Duroc
2	74100001	74150001	1	2.27678	Duroc
2	74150001	74200001	1	2.18355	Duroc
2	74200001	74250001	1	2.15637	Duroc
2	76250001	76300001	1	2.27829	Duroc
2	76300001	76350001	1	2.42059	Duroc
2	76350001	76400001	1	2.28635	Duroc
2	76400001	76450001	1	2.22636	Duroc
2	76450001	76500001	1	2.3815	Duroc
2	76500001	76550001	1	2.11566	Duroc
2	76550001	76600001	1	2.60843	Duroc
2	76600001	76650001	1	2.61227	Duroc
2	76650001	76700001	1	2.45968	Duroc
2	76700001	76750001	1	2.15883	Duroc
2	76750001	76800001	1	2.08383	Duroc
2	76800001	76850001	1	2.22124	Duroc
2	76850001	76900001	1	2.26466	Duroc
2	76900001	76950001	1	2.26409	Duroc
2	76950001	77000001	1	2.21061	Duroc
2	77000001	77050001	1	2.12259	Duroc
2	77050001	77100001	1	2.31184	Duroc
2	77100001	77150001	1	2.04833	Duroc
2	77250001	77300001	1	2.02416	Duroc
2	77300001	77350001	1	2.01959	Duroc
2	77350001	77400001	1	2.06759	Duroc
2	77400001	77450001	1	2.06335	Duroc
2	77450001	77500001	1	2.06185	Duroc
2	77500001	77550001	1	2.07152	Duroc
2	77550001	77600001	1	2.06601	Duroc
2	77850001	77900001	1	2.08073	Duroc
2	77900001	77950001	1	2.00388	Duroc
2	77950001	78000001	1	2.00752	Duroc
2	78000001	78050001	1	2.00533	Duroc
2	78100001	78150001	1	2.00988	Duroc
2	78150001	78200001	1	2.10253	Duroc
2	78200001	78250001	1	2.01427	Duroc
2	78250001	78300001	1	2.05795	Duroc
2	78300001	78350001	1	2.26699	Duroc
2	78350001	78400001	1	2.29578	Duroc
2	78400001	78450001	1	2.2082	Duroc
2	78450001	78500001	1	2.13045	Duroc
2	78500001	78550001	1	2.21393	Duroc
2	78550001	78600001	1	2.23435	Duroc
2	78600001	78650001	1	2.18771	Duroc
2	78650001	78700001	1	2.32424	Duroc
2	78700001	78750001	1	2.3758	Duroc
2	78750001	78800001	1	2.40401	Duroc
2	78800001	78850001	1	2.25738	Duroc
2	78850001	78900001	1	2.25691	Duroc
2	78900001	78950001	1	2.35235	Duroc
2	78950001	79000001	1	2.19516	Duroc
2	79000001	79050001	1	2.09672	Duroc
2	79050001	79100001	1	2.09448	Duroc
2	79100001	79150001	1	2.27091	Duroc
2	79150001	79200001	1	2.31863	Duroc
2	79200001	79250001	1	2.25064	Duroc
2	79250001	79300001	1	2.23369	Duroc
2	79300001	79350001	1	2.25605	Duroc
2	79350001	79400001	1	2.70648	Duroc
2	79400001	79450001	1	2.67728	Duroc
2	79450001	79500001	1	2.61005	Duroc
2	79500001	79550001	1	2.61173	Duroc
2	79550001	79600001	1	2.55807	Duroc
2	79600001	79650001	1	2.40187	Duroc
2	79650001	79700001	1	2.14094	Duroc
2	79700001	79750001	1	2.19135	Duroc
2	79750001	79800001	1	2.25649	Duroc
2	79800001	79850001	1	2.26094	Duroc
2	79850001	79900001	1	2.40571	Duroc
2	79900001	79950001	1	2.56457	Duroc
2	79950001	80000001	1	2.70417	Duroc
2	80000001	80050001	1	3.43938	Duroc
2	80050001	80100001	1	3.21024	Duroc
2	80100001	80150001	1	2.48142	Duroc
2	80150001	80200001	1	2.35041	Duroc
2	80200001	80250001	1	2.32603	Duroc
2	80250001	80300001	1	2.43715	Duroc
2	80300001	80350001	1	2.30338	Duroc
2	80350001	80400001	1	2.16415	Duroc
2	80400001	80450001	1	2.17369	Duroc
2	80450001	80500001	1	2.16255	Duroc
2	80500001	80550001	1	2.10163	Duroc
2	80550001	80600001	1	2.2311	Duroc
2	80650001	80700001	1	2.02844	Duroc
2	80950001	81000001	1	2.04173	Duroc
2	81000001	81050001	1	2.12215	Duroc
2	81050001	81100001	1	2.03705	Duroc
2	81100001	81150001	1	2.23155	Duroc
2	81150001	81200001	1	2.55653	Duroc
2	81200001	81250001	1	2.54536	Duroc
2	81250001	81300001	1	2.55835	Duroc
2	81300001	81350001	1	2.48179	Duroc
2	81350001	81400001	1	2.1208	Duroc
2	81400001	81450001	1	2.22102	Duroc
2	81450001	81500001	1	2.31494	Duroc
2	81500001	81550001	1	2.31779	Duroc
2	81550001	81600001	1	2.0416	Duroc
2	81750001	81800001	1	2.33009	Duroc
2	81800001	81850001	1	2.68783	Duroc
2	81850001	81900001	1	2.77639	Duroc
2	81900001	81950001	1	2.86261	Duroc
2	81950001	82000001	1	3.0614	Duroc
2	82000001	82050001	1	3.20082	Duroc
2	82050001	82100001	1	2.23787	Duroc
2	82100001	82150001	1	2.04303	Duroc
2	82150001	82200001	1	2.20063	Duroc
2	82200001	82250001	1	2.2649	Duroc
2	82250001	82300001	1	2.2562	Duroc
2	82300001	82350001	1	2.62339	Duroc
2	82350001	82400001	1	2.69831	Duroc
2	82400001	82450001	1	2.74805	Duroc
2	82450001	82500001	1	3.00369	Duroc
2	82500001	82550001	1	2.31309	Duroc
2	82550001	82600001	1	2.26097	Duroc
2	82600001	82650001	1	2.06361	Duroc
2	82700001	82750001	1	2.22301	Duroc
2	82750001	82800001	1	2.5337	Duroc
2	82800001	82850001	1	2.7235	Duroc
2	82850001	82900001	1	2.6007	Duroc
2	82900001	82950001	1	2.67221	Duroc
2	82950001	83000001	1	2.37523	Duroc
2	83000001	83050001	1	2.18198	Duroc
2	83050001	83100001	1	2.18569	Duroc
2	83100001	83150001	1	2.20835	Duroc
2	83150001	83200001	1	2.13767	Duroc
2	83550001	83600001	1	2.02766	Duroc
2	85250001	85300001	1	2.09328	Duroc
2	85300001	85350001	1	2.37707	Duroc
2	85350001	85400001	1	2.42551	Duroc
2	85400001	85450001	1	2.5967	Duroc
2	85450001	85500001	1	2.31386	Duroc
2	86150001	86200001	1	2.29332	Duroc
2	86200001	86250001	1	2.33147	Duroc
2	86250001	86300001	1	2.48315	Duroc
2	86300001	86350001	1	2.49518	Duroc
2	86350001	86400001	1	2.57106	Duroc
2	86400001	86450001	1	2.36281	Duroc
2	86450001	86500001	1	2.32104	Duroc
2	86500001	86550001	1	2.28106	Duroc
2	86550001	86600001	1	2.45478	Duroc
2	86600001	86650001	1	2.25145	Duroc
2	86650001	86700001	1	2.38869	Duroc
2	86700001	86750001	1	2.56418	Duroc
2	86750001	86800001	1	2.76527	Duroc
2	86800001	86850001	1	2.40974	Duroc
2	87150001	87200001	1	2.11255	Duroc
2	87200001	87250001	1	2.35004	Duroc
2	87250001	87300001	1	2.70161	Duroc
2	87300001	87350001	1	2.68993	Duroc
2	87350001	87400001	1	2.8799	Duroc
2	87400001	87450001	1	3.11271	Duroc
2	87450001	87500001	1	3.00056	Duroc
2	87500001	87550001	1	2.71733	Duroc
2	87550001	87600001	1	2.46	Duroc
2	87600001	87650001	1	2.08535	Duroc
2	87700001	87750001	1	2.62533	Duroc
2	87750001	87800001	1	2.48258	Duroc
2	87800001	87850001	1	2.4661	Duroc
2	87850001	87900001	1	2.89641	Duroc
2	87900001	87950001	1	2.43909	Duroc
2	87950001	88000001	1	2.32989	Duroc
2	88000001	88050001	1	2.14641	Duroc
2	88050001	88100001	1	2.02774	Duroc
2	88100001	88150001	1	2.41592	Duroc
2	88150001	88200001	1	2.77592	Duroc
2	88200001	88250001	1	2.6256	Duroc
2	88250001	88300001	1	2.46054	Duroc
2	88300001	88350001	1	2.39353	Duroc
2	88350001	88400001	1	2.06453	Duroc
2	88400001	88450001	1	2.38903	Duroc
2	88450001	88500001	1	2.58799	Duroc
2	88500001	88550001	1	2.61227	Duroc
2	88550001	88600001	1	2.93946	Duroc
2	88600001	88650001	1	2.49168	Duroc
2	88700001	88750001	1	2.22082	Duroc
2	88750001	88800001	1	2.1702	Duroc
2	88800001	88850001	1	2.24997	Duroc
2	88850001	88900001	1	2.28407	Duroc
2	88900001	88950001	1	2.04132	Duroc
2	88950001	89000001	1	2.17856	Duroc
2	89000001	89050001	1	2.42979	Duroc
2	89050001	89100001	1	2.06797	Duroc
2	89100001	89150001	1	2.06353	Duroc
3	34200001	34250001	1	2.11672	Duroc
3	34300001	34350001	1	2.06955	Duroc
3	34350001	34400001	1	2.2147	Duroc
3	37050001	37100001	1	2.11926	Duroc
3	37200001	37250001	1	2.12692	Duroc
3	37250001	37300001	1	2.10907	Duroc
3	37400001	37450001	1	2.05531	Duroc
3	38150001	38200001	1	2.18363	Duroc
3	38200001	38250001	1	2.25314	Duroc
3	38250001	38300001	1	2.33309	Duroc
3	38300001	38350001	1	2.47262	Duroc
3	38350001	38400001	1	2.35644	Duroc
3	38400001	38450001	1	2.31178	Duroc
3	38450001	38500001	1	2.30951	Duroc
3	38500001	38550001	1	2.24033	Duroc
3	38550001	38600001	1	2.31371	Duroc
3	38600001	38650001	1	2.30412	Duroc
3	42550001	42600001	1	2.02052	Duroc
3	44400001	44450001	1	2.05849	Duroc
3	44850001	44900001	1	2.07265	Duroc
3	45500001	45550001	1	2.0532	Duroc
3	48550001	48600001	1	2.04445	Duroc
3	48600001	48650001	1	2.05204	Duroc
3	48650001	48700001	1	2.46325	Duroc
3	49050001	49100001	1	2.13152	Duroc
3	49100001	49150001	1	2.12865	Duroc
3	49150001	49200001	1	2.34972	Duroc
3	49200001	49250001	1	2.35247	Duroc
3	49250001	49300001	1	2.33429	Duroc
3	50050001	50100001	1	2.02332	Duroc
3	51250001	51300001	1	2.15138	Duroc
3	51350001	51400001	1	2.01633	Duroc
3	51500001	51550001	1	2.03305	Duroc
3	51700001	51750001	1	2.29301	Duroc
3	51750001	51800001	1	2.29316	Duroc
3	51800001	51850001	1	2.08386	Duroc
3	52200001	52250001	1	2.24004	Duroc
3	52250001	52300001	1	2.17869	Duroc
3	52300001	52350001	1	2.12149	Duroc
3	52350001	52400001	1	2.26119	Duroc
3	52400001	52450001	1	2.09421	Duroc
3	52450001	52500001	1	2.02698	Duroc
3	52500001	52550001	1	2.14003	Duroc
3	52550001	52600001	1	2.0396	Duroc
3	52800001	52850001	1	2.06456	Duroc
3	52850001	52900001	1	2.2659	Duroc
3	52900001	52950001	1	2.10273	Duroc
3	52950001	53000001	1	2.10934	Duroc
3	53000001	53050001	1	2.05975	Duroc
3	53050001	53100001	1	2.01539	Duroc
4	101550001	101600001	1	2.07728	Duroc
4	101600001	101650001	1	2.19855	Duroc
4	101650001	101700001	1	2.10328	Duroc
4	106650001	106700001	1	2.35132	Duroc
4	106700001	106750001	1	2.72245	Duroc
4	127300001	127350001	1	2.14055	Duroc
4	19950001	20000001	1	2.03491	Duroc
4	20000001	20050001	1	2.32433	Duroc
4	43100001	43150001	1	2.26564	Duroc
4	61800001	61850001	1	2.14902	Duroc
4	75500001	75550001	1	2.59896	Duroc
4	75550001	75600001	1	2.97951	Duroc
4	75600001	75650001	1	2.52345	Duroc
4	75650001	75700001	1	2.18499	Duroc
4	75700001	75750001	1	2.48441	Duroc
4	75800001	75850001	1	2.41383	Duroc
4	75850001	75900001	1	2.67256	Duroc
4	75900001	75950001	1	2.03618	Duroc
4	76100001	76150001	1	2.48573	Duroc
4	76150001	76200001	1	2.41505	Duroc
4	76200001	76250001	1	2.39528	Duroc
4	79000001	79050001	1	2.04218	Duroc
4	79050001	79100001	1	2.37473	Duroc
4	79100001	79150001	1	2.16895	Duroc
4	79350001	79400001	1	2.23383	Duroc
4	79400001	79450001	1	2.23502	Duroc
4	79450001	79500001	1	2.41908	Duroc
4	79500001	79550001	1	2.06669	Duroc
4	97200001	97250001	1	2.14438	Duroc
4	97250001	97300001	1	2.32932	Duroc
4	97300001	97350001	1	2.97978	Duroc
4	97350001	97400001	1	2.57185	Duroc
4	97400001	97450001	1	2.08365	Duroc
4	97450001	97500001	1	2.55458	Duroc
4	97500001	97550001	1	2.22214	Duroc
4	97550001	97600001	1	2.32105	Duroc
4	97600001	97650001	1	2.14788	Duroc
4	99550001	99600001	1	2.03085	Duroc
4	99600001	99650001	1	2.50381	Duroc
4	99650001	99700001	1	2.09987	Duroc
4	99750001	99800001	1	2.20182	Duroc
4	99800001	99850001	1	2.36733	Duroc
5	17950001	18000001	1	2.17203	Duroc
5	18250001	18300001	1	2.04534	Duroc
5	18400001	18450001	1	2.08484	Duroc
5	18800001	18850001	1	2.05623	Duroc
5	19000001	19050001	1	2.187	Duroc
5	19050001	19100001	1	2.14253	Duroc
5	19300001	19350001	1	2.11267	Duroc
5	36200001	36250001	1	2.07561	Duroc
5	42350001	42400001	1	2.09283	Duroc
5	51400001	51450001	1	2.41132	Duroc
5	51600001	51650001	1	2.28544	Duroc
5	51700001	51750001	1	2.07026	Duroc
5	77750001	77800001	1	2.16597	Duroc
5	77800001	77850001	1	2.08208	Duroc
5	8800001	8850001	1	2.58882	Duroc
5	8850001	8900001	1	2.06827	Duroc
5	8950001	9000001	1	2.16019	Duroc
5	9000001	9050001	1	2.22973	Duroc
5	9100001	9150001	1	2.42046	Duroc
5	93300001	93350001	1	2.04243	Duroc
5	93350001	93400001	1	2.13711	Duroc
5	93500001	93550001	1	2.17881	Duroc
5	93900001	93950001	1	2.18276	Duroc
5	93950001	94000001	1	3.16005	Duroc
6	108400001	108450001	1	2.0946	Duroc
6	108450001	108500001	1	2.10232	Duroc
6	108500001	108550001	1	2.0097	Duroc
6	108750001	108800001	1	2.14405	Duroc
6	108800001	108850001	1	2.12874	Duroc
6	108850001	108900001	1	2.13156	Duroc
6	108900001	108950001	1	2.23092	Duroc
6	109050001	109100001	1	2.32865	Duroc
6	109100001	109150001	1	2.33944	Duroc
6	109150001	109200001	1	2.62639	Duroc
6	109200001	109250001	1	2.63528	Duroc
6	109250001	109300001	1	2.74717	Duroc
6	109300001	109350001	1	2.4374	Duroc
6	109350001	109400001	1	2.30129	Duroc
6	109400001	109450001	1	2.18605	Duroc
6	109450001	109500001	1	2.23153	Duroc
6	109700001	109750001	1	2.23849	Duroc
6	112550001	112600001	1	2.3245	Duroc
6	112800001	112850001	1	2.50761	Duroc
6	113050001	113100001	1	2.20103	Duroc
6	113100001	113150001	1	2.21077	Duroc
6	113150001	113200001	1	2.08846	Duroc
6	115400001	115450001	1	2.04245	Duroc
6	116050001	116100001	1	2.01815	Duroc
6	121750001	121800001	1	2.35478	Duroc
6	121800001	121850001	1	2.22481	Duroc
6	121850001	121900001	1	2.42321	Duroc
6	36000001	36050001	1	2.83848	Duroc
6	36050001	36100001	1	3.37159	Duroc
6	36100001	36150001	1	2.54272	Duroc
6	36150001	36200001	1	2.60237	Duroc
6	36200001	36250001	1	3.20428	Duroc
6	36250001	36300001	1	3.16376	Duroc
6	36300001	36350001	1	2.91261	Duroc
6	36350001	36400001	1	2.87567	Duroc
6	36400001	36450001	1	2.98173	Duroc
6	36450001	36500001	1	3.33459	Duroc
6	36500001	36550001	1	3.48417	Duroc
6	36550001	36600001	1	3.22434	Duroc
6	36600001	36650001	1	3.24058	Duroc
6	36650001	36700001	1	3.47447	Duroc
6	36700001	36750001	1	3.43062	Duroc
6	36750001	36800001	1	3.30156	Duroc
6	36800001	36850001	1	3.45447	Duroc
6	36850001	36900001	1	3.16612	Duroc
6	36900001	36950001	1	2.64243	Duroc
6	36950001	37000001	1	2.62683	Duroc
6	37000001	37050001	1	2.7198	Duroc
6	37050001	37100001	1	2.70295	Duroc
6	37100001	37150001	1	2.61566	Duroc
6	37150001	37200001	1	2.68024	Duroc
6	37200001	37250001	1	2.61199	Duroc
6	37250001	37300001	1	2.5232	Duroc
6	37300001	37350001	1	2.5485	Duroc
6	37350001	37400001	1	2.75195	Duroc
6	37400001	37450001	1	2.92582	Duroc
6	37450001	37500001	1	3.01325	Duroc
6	37500001	37550001	1	2.1884	Duroc
6	37700001	37750001	1	2.00378	Duroc
6	37750001	37800001	1	2.02106	Duroc
6	37800001	37850001	1	2.01579	Duroc
6	37850001	37900001	1	2.03425	Duroc
6	37900001	37950001	1	2.31546	Duroc
6	37950001	38000001	1	2.45627	Duroc
6	38000001	38050001	1	2.2866	Duroc
6	38050001	38100001	1	2.47253	Duroc
6	38100001	38150001	1	3.08289	Duroc
6	38150001	38200001	1	2.69149	Duroc
6	38250001	38300001	1	2.01907	Duroc
6	89300001	89350001	1	2.0951	Duroc
6	89350001	89400001	1	2.54619	Duroc
6	89400001	89450001	1	2.55689	Duroc
6	89450001	89500001	1	2.3637	Duroc
6	89800001	89850001	1	2.42115	Duroc
6	89850001	89900001	1	2.32335	Duroc
6	89900001	89950001	1	2.26884	Duroc
6	89950001	90000001	1	2.15799	Duroc
6	90000001	90050001	1	2.36708	Duroc
6	90050001	90100001	1	2.43875	Duroc
6	90100001	90150001	1	2.81801	Duroc
6	90150001	90200001	1	2.62703	Duroc
6	90200001	90250001	1	2.55835	Duroc
6	90250001	90300001	1	2.46296	Duroc
6	90300001	90350001	1	2.21795	Duroc
6	90350001	90400001	1	2.35496	Duroc
6	90400001	90450001	1	2.47144	Duroc
6	90450001	90500001	1	2.41477	Duroc
6	90500001	90550001	1	2.37269	Duroc
6	90550001	90600001	1	2.52433	Duroc
6	90600001	90650001	1	2.17021	Duroc
6	90650001	90700001	1	2.09551	Duroc
6	90700001	90750001	1	2.1825	Duroc
6	90750001	90800001	1	2.11922	Duroc
6	92550001	92600001	1	2.11153	Duroc
6	92850001	92900001	1	2.13614	Duroc
6	92900001	92950001	1	2.22987	Duroc
6	92950001	93000001	1	2.58724	Duroc
6	93000001	93050001	1	2.2526	Duroc
6	93050001	93100001	1	2.26786	Duroc
6	93100001	93150001	1	2.24838	Duroc
6	93200001	93250001	1	2.08073	Duroc
6	93300001	93350001	1	2.29415	Duroc
6	93450001	93500001	1	2.0585	Duroc
7	28200001	28250001	1	2.00797	Duroc
7	29050001	29100001	1	2.03693	Duroc
7	29250001	29300001	1	2.40508	Duroc
7	29300001	29350001	1	2.64204	Duroc
7	29350001	29400001	1	2.20709	Duroc
7	29400001	29450001	1	2.27917	Duroc
7	50000001	50050001	1	2.33189	Duroc
7	50050001	50100001	1	2.35645	Duroc
7	50100001	50150001	1	3.43296	Duroc
7	50150001	50200001	1	3.1778	Duroc
7	50200001	50250001	1	3.12773	Duroc
7	50250001	50300001	1	2.77555	Duroc
7	50300001	50350001	1	2.764	Duroc
7	50350001	50400001	1	2.61075	Duroc
7	50400001	50450001	1	2.58723	Duroc
7	50450001	50500001	1	2.75863	Duroc
7	50500001	50550001	1	3.16032	Duroc
7	50550001	50600001	1	3.08336	Duroc
7	50600001	50650001	1	2.83891	Duroc
7	50650001	50700001	1	2.84806	Duroc
7	50700001	50750001	1	3.26817	Duroc
7	50750001	50800001	1	2.95002	Duroc
7	50800001	50850001	1	2.73098	Duroc
7	50850001	50900001	1	2.54001	Duroc
7	50900001	50950001	1	2.53949	Duroc
7	50950001	51000001	1	2.62055	Duroc
7	51000001	51050001	1	2.60649	Duroc
7	51050001	51100001	1	2.43583	Duroc
7	51100001	51150001	1	2.29816	Duroc
7	51150001	51200001	1	2.35261	Duroc
7	51200001	51250001	1	2.26471	Duroc
7	51250001	51300001	1	2.30539	Duroc
7	51300001	51350001	1	2.48045	Duroc
7	51350001	51400001	1	2.63719	Duroc
7	51400001	51450001	1	2.75105	Duroc
7	51450001	51500001	1	2.98876	Duroc
7	51500001	51550001	1	2.82289	Duroc
7	51550001	51600001	1	2.83349	Duroc
7	51600001	51650001	1	2.45699	Duroc
7	51650001	51700001	1	2.22365	Duroc
7	51700001	51750001	1	2.23656	Duroc
7	51750001	51800001	1	2.24708	Duroc
7	51800001	51850001	1	2.34035	Duroc
7	51900001	51950001	1	2.28577	Duroc
7	51950001	52000001	1	2.44218	Duroc
7	52000001	52050001	1	2.44055	Duroc
7	52050001	52100001	1	2.72412	Duroc
7	52100001	52150001	1	2.244	Duroc
7	52150001	52200001	1	2.49877	Duroc
7	52200001	52250001	1	2.7818	Duroc
7	52250001	52300001	1	2.47324	Duroc
7	52300001	52350001	1	2.42863	Duroc
7	52350001	52400001	1	2.5334	Duroc
7	52400001	52450001	1	2.16459	Duroc
7	52450001	52500001	1	2.11258	Duroc
7	52500001	52550001	1	2.16097	Duroc
7	52550001	52600001	1	2.56488	Duroc
7	52600001	52650001	1	2.12813	Duroc
7	52900001	52950001	1	2.0397	Duroc
7	52950001	53000001	1	2.16463	Duroc
7	53000001	53050001	1	2.16485	Duroc
7	53050001	53100001	1	2.24261	Duroc
7	53100001	53150001	1	2.4006	Duroc
7	53150001	53200001	1	2.39829	Duroc
7	53200001	53250001	1	2.47344	Duroc
7	53250001	53300001	1	2.54615	Duroc
7	53300001	53350001	1	2.39602	Duroc
7	53350001	53400001	1	2.33057	Duroc
7	53400001	53450001	1	2.28829	Duroc
7	53500001	53550001	1	2.53435	Duroc
7	53550001	53600001	1	2.46517	Duroc
7	53600001	53650001	1	2.2086	Duroc
7	53650001	53700001	1	2.21838	Duroc
7	53700001	53750001	1	2.36093	Duroc
7	53750001	53800001	1	2.2561	Duroc
7	53800001	53850001	1	2.26944	Duroc
7	53850001	53900001	1	2.34218	Duroc
7	53900001	53950001	1	2.31886	Duroc
7	53950001	54000001	1	2.619	Duroc
7	54000001	54050001	1	2.03859	Duroc
7	54050001	54100001	1	2.06348	Duroc
7	54100001	54150001	1	2.11157	Duroc
7	54150001	54200001	1	2.07842	Duroc
7	54250001	54300001	1	2.14176	Duroc
7	54300001	54350001	1	2.20511	Duroc
7	54350001	54400001	1	2.80271	Duroc
7	54400001	54450001	1	3.28668	Duroc
7	54450001	54500001	1	2.96122	Duroc
7	54500001	54550001	1	2.81333	Duroc
7	54550001	54600001	1	2.76594	Duroc
7	54600001	54650001	1	2.50334	Duroc
7	54650001	54700001	1	2.46922	Duroc
7	54700001	54750001	1	2.41398	Duroc
7	54750001	54800001	1	2.49936	Duroc
7	54800001	54850001	1	2.30366	Duroc
7	54850001	54900001	1	2.25191	Duroc
7	54900001	54950001	1	2.28274	Duroc
7	54950001	55000001	1	2.14479	Duroc
7	55150001	55200001	1	2.05576	Duroc
7	55200001	55250001	1	2.09774	Duroc
7	55250001	55300001	1	2.09887	Duroc
7	55300001	55350001	1	2.0686	Duroc
7	55350001	55400001	1	2.0249	Duroc
7	55500001	55550001	1	2.01856	Duroc
7	55600001	55650001	1	2.01853	Duroc
7	75800001	75850001	1	2.12585	Duroc
7	75850001	75900001	1	2.37104	Duroc
7	75900001	75950001	1	2.60145	Duroc
7	75950001	76000001	1	2.47373	Duroc
7	76000001	76050001	1	2.48062	Duroc
7	76050001	76100001	1	2.58012	Duroc
7	76100001	76150001	1	2.52512	Duroc
7	76150001	76200001	1	2.36337	Duroc
7	76350001	76400001	1	2.02992	Duroc
7	76400001	76450001	1	2.5534	Duroc
7	76450001	76500001	1	2.3659	Duroc
7	76500001	76550001	1	2.1541	Duroc
8	103450001	103500001	1	2.59594	Duroc
8	103600001	103650001	1	2.57346	Duroc
8	103650001	103700001	1	2.85305	Duroc
8	103700001	103750001	1	2.94524	Duroc
8	103750001	103800001	1	3.25089	Duroc
8	103800001	103850001	1	3.07558	Duroc
8	103850001	103900001	1	3.0959	Duroc
8	103900001	103950001	1	2.77157	Duroc
8	103950001	104000001	1	3.00334	Duroc
8	104000001	104050001	1	3.0534	Duroc
8	104050001	104100001	1	2.22113	Duroc
8	104100001	104150001	1	2.22726	Duroc
8	104150001	104200001	1	2.76662	Duroc
8	104200001	104250001	1	2.70854	Duroc
8	104250001	104300001	1	2.69061	Duroc
8	104300001	104350001	1	2.21905	Duroc
8	104350001	104400001	1	2.20993	Duroc
8	104750001	104800001	1	2.60933	Duroc
8	104800001	104850001	1	3.22306	Duroc
8	104850001	104900001	1	3.11125	Duroc
8	104900001	104950001	1	3.08298	Duroc
8	104950001	105000001	1	3.0824	Duroc
8	105000001	105050001	1	3.2731	Duroc
8	105050001	105100001	1	2.99278	Duroc
8	105100001	105150001	1	3.1796	Duroc
8	105150001	105200001	1	3.55275	Duroc
8	105200001	105250001	1	3.43901	Duroc
8	105250001	105300001	1	3.37265	Duroc
8	105300001	105350001	1	3.04461	Duroc
8	105350001	105400001	1	2.75353	Duroc
8	105400001	105450001	1	2.25703	Duroc
8	105450001	105500001	1	2.2415	Duroc
8	105500001	105550001	1	2.5688	Duroc
8	105550001	105600001	1	2.55511	Duroc
8	105600001	105650001	1	2.55399	Duroc
8	105650001	105700001	1	2.41184	Duroc
8	105900001	105950001	1	2.12897	Duroc
8	105950001	106000001	1	2.12701	Duroc
8	106000001	106050001	1	2.06688	Duroc
8	106050001	106100001	1	2.03794	Duroc
8	13050001	13100001	1	2.08409	Duroc
8	135850001	135900001	1	2.01997	Duroc
8	32200001	32250001	1	2.35546	Duroc
9	48400001	48450001	1	2.01052	Duroc
9	48450001	48500001	1	2.19386	Duroc
9	48500001	48550001	1	2.50233	Duroc
9	48550001	48600001	1	2.38347	Duroc
9	48600001	48650001	1	2.42868	Duroc
9	48650001	48700001	1	2.28307	Duroc
9	48700001	48750001	1	2.12621	Duroc
9	49100001	49150001	1	2.09199	Duroc
9	49150001	49200001	1	2.13269	Duroc
9	49200001	49250001	1	2.22538	Duroc
9	49250001	49300001	1	2.54444	Duroc
9	49300001	49350001	1	2.18378	Duroc
9	49350001	49400001	1	2.00457	Duroc
9	49500001	49550001	1	2.1206	Duroc
9	49550001	49600001	1	2.19776	Duroc
9	70700001	70750001	1	2.15267	Duroc
9	70850001	70900001	1	2.55208	Duroc
9	70900001	70950001	1	2.70901	Duroc
9	70950001	71000001	1	2.4502	Duroc
9	71000001	71050001	1	2.38618	Duroc
9	71050001	71100001	1	2.2248	Duroc
9	71100001	71150001	1	2.20371	Duroc
9	71150001	71200001	1	2.05641	Duroc
9	71200001	71250001	1	2.44062	Duroc
9	71250001	71300001	1	2.18503	Duroc
9	71300001	71350001	1	2.72952	Duroc
9	71350001	71400001	1	2.57204	Duroc
9	71400001	71450001	1	2.72979	Duroc
9	71450001	71500001	1	2.44977	Duroc
9	71500001	71550001	1	2.03696	Duroc
9	71750001	71800001	1	2.15093	Duroc
9	71800001	71850001	1	2.32022	Duroc
9	71850001	71900001	1	2.50114	Duroc
9	71900001	71950001	1	2.47804	Duroc
9	71950001	72000001	1	2.42618	Duroc
9	72000001	72050001	1	2.18651	Duroc
9	72050001	72100001	1	2.13526	Duroc
9	78250001	78300001	1	2.1109	Duroc
9	78300001	78350001	1	2.36255	Duroc
9	78350001	78400001	1	2.42377	Duroc
9	78400001	78450001	1	2.43821	Duroc
9	78450001	78500001	1	2.67379	Duroc
9	78500001	78550001	1	2.86599	Duroc
9	78550001	78600001	1	2.4837	Duroc
9	78600001	78650001	1	2.15374	Duroc
9	78650001	78700001	1	2.14295	Duroc
9	79550001	79600001	1	2.27063	Duroc
9	82550001	82600001	1	2.2887	Duroc
9	82600001	82650001	1	2.16597	Duroc
9	82650001	82700001	1	2.08698	Duroc
9	82700001	82750001	1	2.1927	Duroc
9	82750001	82800001	1	2.05529	Duroc
9	82800001	82850001	1	2.04204	Duroc
9	83250001	83300001	1	2.13035	Duroc
9	83300001	83350001	1	2.01342	Duroc
9	84300001	84350001	1	2.07116	Duroc
9	84350001	84400001	1	2.16065	Duroc
9	84400001	84450001	1	2.20051	Duroc
9	84450001	84500001	1	2.21595	Duroc
9	84500001	84550001	1	2.14024	Duroc
9	84550001	84600001	1	2.035	Duroc
9	84600001	84650001	1	2.06148	Duroc
9	84650001	84700001	1	2.26108	Duroc
9	84700001	84750001	1	2.43066	Duroc
9	84750001	84800001	1	2.18124	Duroc
9	84800001	84850001	1	2.07856	Duroc
9	84850001	84900001	1	2.10306	Duroc
9	84900001	84950001	1	2.2686	Duroc
9	84950001	85000001	1	2.01292	Duroc
9	85000001	85050001	1	2.11707	Duroc
9	85050001	85100001	1	2.22083	Duroc
9	85100001	85150001	1	2.32866	Duroc
9	85150001	85200001	1	2.2047	Duroc
9	85200001	85250001	1	2.20337	Duroc
9	85250001	85300001	1	2.34941	Duroc
9	85300001	85350001	1	2.10355	Duroc
9	85350001	85400001	1	2.07805	Duroc
9	85400001	85450001	1	2.055	Duroc
9	85450001	85500001	1	2.12043	Duroc
9	85500001	85550001	1	2.11949	Duroc
9	85950001	86000001	1	2.11066	Duroc
9	86000001	86050001	1	2.20267	Duroc
9	86050001	86100001	1	2.33659	Duroc
9	86100001	86150001	1	2.29635	Duroc
9	86150001	86200001	1	2.20093	Duroc
9	86200001	86250001	1	2.14484	Duroc
9	86250001	86300001	1	2.35176	Duroc
9	86300001	86350001	1	2.3238	Duroc
9	86350001	86400001	1	2.09259	Duroc
9	86400001	86450001	1	2.24691	Duroc
9	86450001	86500001	1	2.16271	Duroc
9	86500001	86550001	1	2.16319	Duroc
9	86550001	86600001	1	2.16213	Duroc
9	86600001	86650001	1	2.16404	Duroc
9	86650001	86700001	1	2.20535	Duroc
9	86700001	86750001	1	2.16987	Duroc
9	86750001	86800001	1	2.20627	Duroc
9	86800001	86850001	1	2.3506	Duroc
9	86850001	86900001	1	2.25837	Duroc
9	86900001	86950001	1	2.06422	Duroc
9	87400001	87450001	1	2.00385	Duroc
9	87450001	87500001	1	2.03432	Duroc
9	87650001	87700001	1	2.12771	Duroc
9	87750001	87800001	1	2.1422	Duroc
9	87800001	87850001	1	2.13052	Duroc
9	87850001	87900001	1	2.08354	Duroc
9	87900001	87950001	1	2.33589	Duroc
9	87950001	88000001	1	2.56696	Duroc
9	88000001	88050001	1	2.41678	Duroc
9	88050001	88100001	1	2.28657	Duroc
9	88100001	88150001	1	2.19019	Duroc
9	88150001	88200001	1	2.2068	Duroc
9	88200001	88250001	1	2.37333	Duroc
9	88250001	88300001	1	2.3179	Duroc
9	88300001	88350001	1	2.38671	Duroc
9	88350001	88400001	1	2.23481	Duroc
9	88400001	88450001	1	2.26444	Duroc
9	88450001	88500001	1	2.22001	Duroc
9	88500001	88550001	1	2.30933	Duroc
9	88550001	88600001	1	2.29905	Duroc
9	88600001	88650001	1	2.23281	Duroc
9	88650001	88700001	1	2.2984	Duroc
9	88700001	88750001	1	2.23496	Duroc
9	89550001	89600001	1	2.0075	Duroc
9	90500001	90550001	1	2.04027	Duroc
9	90550001	90600001	1	2.05435	Duroc
9	90700001	90750001	1	2.06383	Duroc
9	90750001	90800001	1	2.00641	Duroc
9	90800001	90850001	1	2.006	Duroc
9	92850001	92900001	1	2.10524	Duroc
9	92900001	92950001	1	2.32578	Duroc
9	92950001	93000001	1	2.17505	Duroc
9	93100001	93150001	1	2.248	Duroc
9	93150001	93200001	1	2.16711	Duroc
9	93200001	93250001	1	2.10865	Duroc
13	203850001	203900001	0.999006	1.95816	Duroc
18	17250001	17300001	0.998744	1.87263	Duroc
10	45850001	45900001	0.998523	1.98749	Duroc
15	104600001	104650001	0.998344	1.99427	Duroc
6	38200001	38250001	0.998288	1.85149	Duroc
6	93250001	93300001	0.998246	1.9716	Duroc
6	93150001	93200001	0.998239	1.99735	Duroc
5	35500001	35550001	0.998217	1.94493	Duroc
14	92600001	92650001	0.998172	1.94237	Duroc
2	87650001	87700001	0.998117	1.64285	Duroc
16	19250001	19300001	0.99811	1.97667	Duroc
4	19900001	19950001	0.998069	1.96213	Duroc
7	51850001	51900001	0.997955	1.79099	Duroc
4	75750001	75800001	0.997895	1.99048	Duroc
2	88650001	88700001	0.997863	1.95821	Duroc
1	263250001	263300001	0.997842	1.98004	Duroc
7	54200001	54250001	0.997783	1.50257	Duroc
5	77850001	77900001	0.997576	1.99876	Duroc
1	104150001	104200001	0.997442	1.95682	Duroc
13	136300001	136350001	0.997389	1.61839	Duroc
4	128750001	128800001	0.997382	1.74708	Duroc
13	136900001	136950001	0.997347	1.88313	Duroc
17	6100001	6150001	0.99733	1.80816	Duroc
6	89700001	89750001	0.997305	1.92173	Duroc
15	102450001	102500001	0.99723	1.68862	Duroc
1	231600001	231650001	0.997076	1.98954	Duroc
13	133250001	133300001	0.996774	1.98078	Duroc
3	52100001	52150001	0.996569	1.97442	Duroc
15	69650001	69700001	0.996183	1.95147	Duroc
9	87700001	87750001	0.996139	1.91166	Duroc
11	2250001	2300001	0.995988	1.99618	Duroc
9	85550001	85600001	0.995876	1.97027	Duroc
11	29950001	30000001	0.995536	1.95329	Duroc
2	81600001	81650001	0.995495	1.97152	Duroc
7	53450001	53500001	0.995475	1.93997	Duroc
6	121900001	121950001	0.994186	1.97437	Duroc
8	105700001	105750001	0.994163	1.56393	Duroc
3	51300001	51350001	0.9941	1.99045	Duroc
14	92650001	92700001	0.993789	1.95048	Duroc
1	245950001	246000001	0.993776	1.91543	Duroc
9	70800001	70850001	0.992228	1.97893	Duroc
14	79500001	79550001	0.991968	1.99609	Duroc
13	204150001	204200001	0.991745	1.55033	Duroc
16	18950001	19000001	0.991453	1.97239	Duroc
7	76650001	76700001	0.990676	1.95237	Duroc
1	187450001	187500001	0.990291	1.99476	Duroc
3	44800001	44850001	0.990244	1.99437	Duroc
1	232800001	232850001	0.989933	1.92582	Duroc
14	78100001	78150001	0.989247	1.9929	Duroc
1	233050001	233100001	0.988764	1.96635	Duroc
13	136350001	136400001	0.987879	1.82251	Duroc
16	18900001	18950001	0.987719	1.96441	Duroc
18	46400001	46450001	0.986945	1.94535	Duroc
17	6300001	6350001	0.986842	1.94051	Duroc
1	231550001	231600001	0.985549	1.83498	Duroc
5	18850001	18900001	0.982729	1.89977	Duroc
9	87600001	87650001	0.982684	1.94705	Duroc
13	203800001	203850001	0.981912	1.98888	Duroc
6	116000001	116050001	0.98152	1.89164	Duroc
13	204050001	204100001	0.981424	1.96922	Duroc
4	43150001	43200001	0.981132	1.81484	Duroc
7	76200001	76250001	0.980978	1.99644	Duroc
1	209750001	209800001	0.980892	1.99462	Duroc
3	52150001	52200001	0.980519	1.76445	Duroc
15	104200001	104250001	0.979845	1.98232	Duroc
11	6450001	6500001	0.979679	1.97802	Duroc
5	8900001	8950001	0.977459	1.99146	Duroc
1	217700001	217750001	0.975	1.99188	Duroc
1	205700001	205750001	0.974257	1.68843	Duroc
10	22700001	22750001	0.973727	1.96192	Duroc
3	49300001	49350001	0.973384	1.91707	Duroc
1	179150001	179200001	0.973333	1.79444	Duroc
4	106400001	106450001	0.973054	1.9563	Duroc
16	19850001	19900001	0.972509	1.98494	Duroc
2	81700001	81750001	0.972477	1.97831	Duroc
9	79600001	79650001	0.972299	1.99524	Duroc
13	33150001	33200001	0.972067	1.88979	Duroc
3	48700001	48750001	0.97155	1.92112	Duroc
2	85700001	85750001	0.97138	1.84722	Duroc
5	18450001	18500001	0.969799	1.95467	Duroc
6	112500001	112550001	0.96798	1.96906	Duroc
15	107600001	107650001	0.967864	1.62763	Duroc
14	114600001	114650001	0.967807	1.97782	Duroc
15	60300001	60350001	0.967427	1.91576	Duroc
3	17800001	17850001	0.966667	1.84969	Duroc
4	101500001	101550001	0.962578	1.96854	Duroc
8	13100001	13150001	0.962111	1.98513	Duroc
2	80850001	80900001	0.960784	1.83582	Duroc
15	108000001	108050001	0.960692	1.98422	Duroc
5	93450001	93500001	0.95974	1.94547	Duroc
2	80600001	80650001	0.95935	1.99663	Duroc
6	144450001	144500001	0.958707	1.84581	Duroc
5	9150001	9200001	0.95843	1.8695	Duroc
9	71700001	71750001	0.957672	1.99376	Duroc
6	89650001	89700001	0.956989	1.92205	Duroc
11	41050001	41100001	0.955556	1.79574	Duroc
10	45250001	45300001	0.954036	1.88059	Duroc
4	75450001	75500001	0.952601	1.7963	Duroc
8	114800001	114850001	0.952096	1.82414	Duroc
4	106950001	107000001	0.950968	1.93717	Duroc
6	108950001	109000001	0.94859	1.97925	Duroc
6	93900001	93950001	0.948229	1.85267	Duroc
9	84250001	84300001	0.948097	1.95467	Duroc
2	3500001	3550001	0.947368	1.94442	Duroc
9	136550001	136600001	0.946981	1.93704	Duroc
7	55000001	55050001	0.946541	1.95478	Duroc
1	206500001	206550001	0.946188	1.95962	Duroc
14	120500001	120550001	0.945892	1.96892	Duroc
2	80900001	80950001	0.945652	1.99005	Duroc
14	114300001	114350001	0.945455	1.81883	Duroc
15	73900001	73950001	0.944591	1.9951	Duroc
5	93400001	93450001	0.944444	1.86252	Duroc
9	71550001	71600001	0.942308	1.94492	Duroc
6	89500001	89550001	0.940559	1.99277	Duroc
7	27300001	27350001	0.940171	1.8425	Duroc
1	158450001	158500001	0.939547	1.94636	Duroc
1	232550001	232600001	0.938697	1.96532	Duroc
1	260750001	260800001	0.937608	1.83539	Duroc
3	37350001	37400001	0.9375	1.95772	Duroc
14	79450001	79500001	0.936937	1.99738	Duroc
11	39650001	39700001	0.935976	1.45952	Duroc
15	66100001	66150001	0.935714	1.91679	Duroc
14	77550001	77600001	0.934884	1.9689	Duroc
1	228850001	228900001	0.933962	1.73042	Duroc
11	1800001	1850001	0.933555	1.88488	Duroc
1	235850001	235900001	0.933333	1.94758	Duroc
7	55100001	55150001	0.933036	1.97982	Duroc
14	114450001	114500001	0.932981	1.95554	Duroc
6	108600001	108650001	0.932412	1.97806	Duroc
15	66850001	66900001	0.932308	1.94229	Duroc
1	187350001	187400001	0.932258	1.99547	Duroc
1	244900001	244950001	0.931429	1.93721	Duroc
15	60350001	60400001	0.931217	1.9565	Duroc
9	89750001	89800001	0.930233	1.97095	Duroc
17	51550001	51600001	0.929936	1.71093	Duroc
4	130800001	130850001	0.927215	0.932375	Duroc
10	46450001	46500001	0.925517	1.77191	Duroc
10	300001	350001	0.924915	1.75629	Duroc
9	77700001	77750001	0.924658	1.94887	Duroc
9	47850001	47900001	0.924615	1.93213	Duroc
7	64500001	64550001	0.924419	1.712	Duroc
7	52850001	52900001	0.923077	1.98353	Duroc
14	75100001	75150001	0.922619	1.93273	Duroc
11	2100001	2150001	0.92228	1.99519	Duroc
9	83200001	83250001	0.921788	1.95975	Duroc
17	52100001	52150001	0.921348	1.56136	Duroc
15	102950001	103000001	0.920755	1.73786	Duroc
7	28750001	28800001	0.920755	1.96759	Duroc
1	158200001	158250001	0.92033	1.82678	Duroc
4	101800001	101850001	0.92	1.94006	Duroc
15	69600001	69650001	0.91958	1.9525	Duroc
15	71750001	71800001	0.919192	1.84191	Duroc
15	71400001	71450001	0.918699	1.8362	Duroc
8	13000001	13050001	0.918688	1.91126	Duroc
4	99700001	99750001	0.918114	1.77936	Duroc
4	99150001	99200001	0.917031	1.89247	Duroc
2	2950001	3000001	0.915751	1.82994	Duroc
1	217800001	217850001	0.915633	1.91615	Duroc
13	134150001	134200001	0.915014	1.8235	Duroc
7	75750001	75800001	0.914141	1.80285	Duroc
6	112750001	112800001	0.913828	1.95284	Duroc
6	89550001	89600001	0.91342	1.99331	Duroc
11	2150001	2200001	0.913183	1.97362	Duroc
4	101850001	101900001	0.913158	1.89235	Duroc
4	127350001	127400001	0.91195	1.97022	Duroc
1	103150001	103200001	0.911708	1.86523	Duroc
1	263500001	263550001	0.909224	1.734	Duroc
14	78850001	78900001	0.909091	1.92982	Duroc
15	65950001	66000001	0.906818	1.96761	Duroc
17	52800001	52850001	0.906122	1.97282	Duroc
1	103250001	103300001	0.905714	1.96695	Duroc
15	61250001	61300001	0.904762	1.83242	Duroc
2	84600001	84650001	0.904366	1.9482	Duroc
10	68450001	68500001	0.902062	1.53121	Duroc
2	83600001	83650001	0.901996	1.79444	Duroc
4	99500001	99550001	0.901786	1.98996	Duroc
14	75900001	75950001	0.90099	1.98684	Duroc
1	187250001	187300001	0.900302	1.90086	Duroc
4	96900001	96950001	0.897778	1.51763	Duroc
8	39700001	39750001	0.897436	1.33006	Duroc
13	131000001	131050001	0.89726	1.90872	Duroc
8	38600001	38650001	0.894022	1.41825	Duroc
1	261350001	261400001	0.892857	1.97725	Duroc
7	28900001	28950001	0.892057	1.9791	Duroc
14	77450001	77500001	0.890476	1.86832	Duroc
16	19900001	19950001	0.889648	0.546209	Duroc
2	77750001	77800001	0.889535	1.97314	Duroc
14	114850001	114900001	0.886957	1.85624	Duroc
14	78700001	78750001	0.886747	1.99077	Duroc
17	51350001	51400001	0.886441	1.93574	Duroc
13	127800001	127850001	0.886207	1.88514	Duroc
9	47900001	47950001	0.885926	1.93061	Duroc
17	52950001	53000001	0.885468	1.8601	Duroc
5	9250001	9300001	0.885135	1.56263	Duroc
6	92300001	92350001	0.885057	1.88312	Duroc
14	74350001	74400001	0.885036	1.98572	Duroc
16	52900001	52950001	0.881443	1.89972	Duroc
4	79150001	79200001	0.881356	1.73278	Duroc
7	76550001	76600001	0.880466	1.81869	Duroc
8	31700001	31750001	0.879032	1.50157	Duroc
7	29450001	29500001	0.878613	1.69207	Duroc
6	121700001	121750001	0.878553	1.73585	Duroc
6	109500001	109550001	0.877506	1.93345	Duroc
14	79400001	79450001	0.877333	1.98469	Duroc
1	160800001	160850001	0.876404	1.91542	Duroc
14	74250001	74300001	0.875764	1.94924	Duroc
11	2600001	2650001	0.875309	1.73786	Duroc
1	235550001	235600001	0.873846	1.94734	Duroc
1	263300001	263350001	0.873779	1.65931	Duroc
14	97950001	98000001	0.873371	1.95069	Duroc
15	104400001	104450001	0.873089	1.90637	Duroc
10	64000001	64050001	0.87247	0.715263	Duroc
13	180300001	180350001	0.87234	1.48004	Duroc
3	54000001	54050001	0.872283	1.31033	Duroc
13	137650001	137700001	0.871795	1.9389	Duroc
3	48350001	48400001	0.87156	1.96468	Duroc
6	93350001	93400001	0.870558	1.83802	Duroc
15	103450001	103500001	0.87037	1.52478	Duroc
9	85900001	85950001	0.869416	1.8884	Duroc
1	232650001	232700001	0.869258	1.74442	Duroc
2	3050001	3100001	0.868726	1.28369	Duroc
13	38250001	38300001	0.868421	1.60526	Duroc
6	143100001	143150001	0.867784	1.81499	Duroc
17	6500001	6550001	0.866815	1.82119	Duroc
1	260900001	260950001	0.866551	1.51252	Duroc
13	29750001	29800001	0.865772	1.81622	Duroc
1	187600001	187650001	0.864865	1.89454	Duroc
4	100150001	100200001	0.864564	1.83051	Duroc
9	93050001	93100001	0.864217	1.89648	Duroc
16	19400001	19450001	0.863576	1.68404	Duroc
6	37550001	37600001	0.863344	1.98184	Duroc
4	107100001	107150001	0.862676	1.92932	Duroc
3	52650001	52700001	0.862369	1.95531	Duroc
12	12100001	12150001	0.861671	1.87203	Duroc
6	89600001	89650001	0.86036	1.84414	Duroc
5	18950001	19000001	0.858934	1.7368	Duroc
9	72100001	72150001	0.858871	1.91394	Duroc
9	93000001	93050001	0.857451	1.91024	Duroc
7	28950001	29000001	0.857143	1.81025	Duroc
18	44950001	45000001	0.856198	1.19621	Duroc
15	105800001	105850001	0.855882	1.97834	Duroc
4	77800001	77850001	0.855828	1.61092	Duroc
14	99250001	99300001	0.855652	1.93669	Duroc
16	67500001	67550001	0.854348	1.48492	Duroc
15	131400001	131450001	0.854192	1.19976	Duroc
8	115350001	115400001	0.852837	1.77641	Duroc
13	29500001	29550001	0.852751	1.70888	Duroc
5	18100001	18150001	0.852535	1.79673	Duroc
3	51850001	51900001	0.851986	1.89142	Duroc
6	114100001	114150001	0.851441	1.71058	Duroc
13	135250001	135300001	0.851429	1.92463	Duroc
7	7950001	8000001	0.85	1.05236	Duroc
18	46450001	46500001	0.849435	1.94623	Duroc
4	129400001	129450001	0.848866	1.4655	Duroc
1	179800001	179850001	0.848739	1.96504	Duroc
5	17850001	17900001	0.848214	1.26991	Duroc
6	92750001	92800001	0.846957	1.92212	Duroc
8	133550001	133600001	0.845212	1.66063	Duroc
11	68350001	68400001	0.844565	1.80005	Duroc
13	25950001	26000001	0.842917	1.68811	Duroc
14	114350001	114400001	0.842027	1.80701	Duroc
2	85750001	85800001	0.840473	1.92338	Duroc
16	69500001	69550001	0.839372	1.90358	Duroc
1	155550001	155600001	0.839329	1.87928	Duroc
4	75950001	76000001	0.837795	1.97586	Duroc
5	51650001	51700001	0.837607	1.91192	Duroc
14	78300001	78350001	0.837379	1.97744	Duroc
14	78250001	78300001	0.837209	1.96837	Duroc
2	80750001	80800001	0.836879	1.93772	Duroc
15	106800001	106850001	0.836066	1.81918	Duroc
14	93950001	94000001	0.833333	1.96696	Duroc
14	97700001	97750001	0.832645	1.79321	Duroc
13	136400001	136450001	0.832258	1.7968	Duroc
2	72900001	72950001	0.831731	1.92168	Duroc
13	25900001	25950001	0.831081	1.91486	Duroc
2	77600001	77650001	0.830189	1.98342	Duroc
13	140750001	140800001	0.83	1.22633	Duroc
14	121250001	121300001	0.829703	1.79703	Duroc
17	51800001	51850001	0.82963	1.93559	Duroc
3	45450001	45500001	0.828671	1.87047	Duroc
12	22300001	22350001	0.828645	1.46618	Duroc
4	99400001	99450001	0.827839	1.93135	Duroc
9	82850001	82900001	0.827778	1.92207	Duroc
14	92550001	92600001	0.826958	1.94669	Duroc
4	61750001	61800001	0.826325	1.17968	Duroc
3	73550001	73600001	0.826303	1.25898	Duroc
5	36150001	36200001	0.825581	1.85234	Duroc
6	113750001	113800001	0.825503	1.9319	Duroc
3	93550001	93600001	0.825424	1.72015	Duroc
3	50100001	50150001	0.823913	1.91235	Duroc
14	121200001	121250001	0.822493	1.92624	Duroc
3	5250001	5300001	0.822355	1.67613	Duroc
14	120300001	120350001	0.82148	1.83744	Duroc
18	46550001	46600001	0.821168	1.93108	Duroc
6	108550001	108600001	0.820084	1.93334	Duroc
18	1300001	1350001	0.819328	1.32777	Duroc
16	19300001	19350001	0.818575	1.68832	Duroc
11	1600001	1650001	0.817967	1.50971	Duroc
3	44450001	44500001	0.817814	1.85818	Duroc
14	94900001	94950001	0.817326	1.8841	Duroc
4	107050001	107100001	0.817073	1.83775	Duroc
4	107000001	107050001	0.815965	1.71709	Duroc
13	180250001	180300001	0.815652	1.76575	Duroc
1	263400001	263450001	0.815403	1.91489	Duroc
9	136500001	136550001	0.813261	1.72997	Duroc
6	92500001	92550001	0.81203	1.98136	Duroc
9	136300001	136350001	0.811298	1.96302	Duroc
3	44950001	45000001	0.809524	1.9276	Duroc
15	66050001	66100001	0.809117	1.85103	Duroc
16	47000001	47050001	0.809055	1.96701	Duroc
6	108700001	108750001	0.808471	1.77971	Duroc
9	70750001	70800001	0.808399	1.97574	Duroc
13	15400001	15450001	0.808096	1.64617	Duroc
16	51250001	51300001	0.807692	1.77802	Duroc
14	80150001	80200001	0.807512	1.69445	Duroc
5	18150001	18200001	0.806982	1.8426	Duroc
6	37650001	37700001	0.806616	1.88159	Duroc
3	50400001	50450001	0.806378	1.8575	Duroc
3	45050001	45100001	0.805556	1.93485	Duroc
15	74150001	74200001	0.805147	1.95594	Duroc
1	217950001	218000001	0.803636	1.22963	Duroc
12	12050001	12100001	0.802071	1.87566	Duroc
1	205800001	205850001	0.801527	1.89432	Duroc
14	75800001	75850001	0.801303	1.94738	Duroc
17	6350001	6400001	0.800487	1.93756	Duroc
4	106900001	106950001	0.799308	1.74553	Duroc
11	29900001	29950001	0.797561	1.56711	Duroc
10	46550001	46600001	0.797414	1.04353	Duroc
5	86450001	86500001	0.797189	1.73139	Duroc
2	2900001	2950001	0.796992	1.90933	Duroc
3	37100001	37150001	0.796748	1.86789	Duroc
8	24250001	24300001	0.796642	1.55383	Duroc
15	65850001	65900001	0.796482	1.92826	Duroc
9	78200001	78250001	0.796154	1.84439	Duroc
15	107100001	107150001	0.79386	1.94489	Duroc
9	90650001	90700001	0.793673	1.9389	Duroc
15	105850001	105900001	0.793548	1.85467	Duroc
6	42750001	42800001	0.793372	1.76136	Duroc
6	91150001	91200001	0.793103	1.84764	Duroc
14	94400001	94450001	0.791798	1.91372	Duroc
11	30050001	30100001	0.791557	1.76403	Duroc
17	53000001	53050001	0.791345	1.18774	Duroc
6	86050001	86100001	0.790909	1.87227	Duroc
14	74450001	74500001	0.790221	1.85697	Duroc
13	133850001	133900001	0.790155	1.62368	Duroc
16	47050001	47100001	0.79015	1.92743	Duroc
4	97150001	97200001	0.79	1.87601	Duroc
1	209350001	209400001	0.789157	1.81082	Duroc
7	55650001	55700001	0.788732	1.84968	Duroc
7	8000001	8050001	0.788609	1.67311	Duroc
2	77800001	77850001	0.788079	1.98305	Duroc
15	67350001	67400001	0.787879	1.67735	Duroc
4	78100001	78150001	0.787109	1.93955	Duroc
13	133500001	133550001	0.784741	1.61374	Duroc
14	98850001	98900001	0.78341	1.80842	Duroc
9	88750001	88800001	0.783019	1.89819	Duroc
1	209100001	209150001	0.781759	1.81621	Duroc
10	1100001	1150001	0.781643	0.0832962	Duroc
6	86200001	86250001	0.781022	1.87726	Duroc
13	130900001	130950001	0.780933	1.81445	Duroc
1	158150001	158200001	0.780392	1.81074	Duroc
16	65750001	65800001	0.780186	1.94078	Duroc
13	133400001	133450001	0.779193	1.83003	Duroc
1	217750001	217800001	0.778547	1.86663	Duroc
9	72450001	72500001	0.774648	1.90436	Duroc
3	51200001	51250001	0.772861	1.83496	Duroc
8	114850001	114900001	0.772374	1.74604	Duroc
13	206850001	206900001	0.770449	1.62916	Duroc
1	264550001	264600001	0.770227	1.95345	Duroc
12	43900001	43950001	0.768982	1.70733	Duroc
13	188550001	188600001	0.768977	1.84841	Duroc
5	19250001	19300001	0.768254	1.31358	Duroc
5	93550001	93600001	0.76775	1.84449	Duroc
14	78500001	78550001	0.766667	1.96219	Duroc
5	93600001	93650001	0.766162	1.77908	Duroc
12	10400001	10450001	0.766043	1.87788	Duroc
4	127400001	127450001	0.764815	1.94032	Duroc
5	93700001	93750001	0.764376	1.64326	Duroc
15	65800001	65850001	0.764302	1.88884	Duroc
14	114500001	114550001	0.76399	1.9338	Duroc
15	68750001	68800001	0.763359	1.90677	Duroc
5	9350001	9400001	0.762452	1.81474	Duroc
1	233400001	233450001	0.762411	1.88247	Duroc
1	209900001	209950001	0.759375	1.82892	Duroc
4	81250001	81300001	0.759259	1.55602	Duroc
6	93400001	93450001	0.759152	1.90483	Duroc
3	42600001	42650001	0.757353	1.8244	Duroc
14	17500001	17550001	0.757042	1.88124	Duroc
15	103300001	103350001	0.754717	1.93578	Duroc
4	43050001	43100001	0.753807	1.73345	Duroc
11	30000001	30050001	0.753351	1.83775	Duroc
16	69400001	69450001	0.753191	1.85075	Duroc
1	232750001	232800001	0.752066	1.92045	Duroc
1	234900001	234950001	0.751908	1.97148	Duroc
5	17900001	17950001	0.75125	1.8768	Duroc
10	61150001	61200001	0.751181	0.71021	Duroc
2	77150001	77200001	0.75	1.84251	Duroc
8	12950001	13000001	0.75	1.35279	Duroc
3	51650001	51700001	0.744409	1.79859	Duroc
16	45500001	45550001	0.744262	1.66382	Duroc
6	92700001	92750001	0.742775	1.82698	Duroc
6	114050001	114100001	0.742063	1.81132	Duroc
10	1050001	1100001	0.741622	1.65576	Duroc
14	77350001	77400001	0.740964	1.78201	Duroc
14	114800001	114850001	0.7397	1.9495	Duroc
3	102050001	102100001	0.739048	1.18082	Duroc
10	22500001	22550001	0.738342	0.835164	Duroc
6	109650001	109700001	0.738095	1.96605	Duroc
14	80100001	80150001	0.737327	1.94583	Duroc
6	93650001	93700001	0.736842	1.705	Duroc
7	28800001	28850001	0.735986	1.91559	Duroc
10	67550001	67600001	0.735043	1.56588	Duroc
16	46450001	46500001	0.733766	1.27327	Duroc
1	235500001	235550001	0.733753	1.8785	Duroc
13	134650001	134700001	0.733202	1.77954	Duroc
1	263100001	263150001	0.732984	1.45206	Duroc
14	75450001	75500001	0.731377	1.93566	Duroc
7	55550001	55600001	0.730337	1.7812	Duroc
12	10250001	10300001	0.729275	1.77046	Duroc
7	52650001	52700001	0.727848	1.93083	Duroc
15	73950001	74000001	0.726562	1.90255	Duroc
17	52000001	52050001	0.725424	1.53276	Duroc
3	37300001	37350001	0.724638	1.93708	Duroc
12	3850001	3900001	0.723404	1.78935	Duroc
14	98300001	98350001	0.722343	1.87778	Duroc
4	128900001	128950001	0.72191	1.46913	Duroc
2	85600001	85650001	0.721481	1.93491	Duroc
3	38650001	38700001	0.721311	1.92784	Duroc
14	96350001	96400001	0.720721	1.91381	Duroc
5	42300001	42350001	0.719731	1.54424	Duroc
1	138800001	138850001	0.718543	1.80507	Duroc
7	28550001	28600001	0.71813	1.8433	Duroc
1	179100001	179150001	0.717149	1.6679	Duroc
9	101400001	101450001	0.716667	1.92828	Duroc
4	119350001	119400001	0.715674	1.67053	Duroc
11	30450001	30500001	0.715517	1.80902	Duroc
3	50200001	50250001	0.714771	1.72278	Duroc
18	17000001	17050001	0.714749	1.85595	Duroc
2	83350001	83400001	0.714556	1.81058	Duroc
1	260450001	260500001	0.713533	1.8156	Duroc
13	36800001	36850001	0.713386	1.30286	Duroc
9	92000001	92050001	0.713068	1.89915	Duroc
18	45000001	45050001	0.711726	1.95401	Duroc
2	77650001	77700001	0.71134	1.99068	Duroc
17	60500001	60550001	0.710591	1.70896	Duroc
17	6400001	6450001	0.709434	1.76988	Duroc
13	204400001	204450001	0.709112	1.60588	Duroc
11	37300001	37350001	0.706897	1.54562	Duroc
14	99150001	99200001	0.706708	1.73763	Duroc
14	78400001	78450001	0.706422	1.71846	Duroc
13	131050001	131100001	0.705637	1.81055	Duroc
16	51200001	51250001	0.705224	1.70878	Duroc
3	37150001	37200001	0.70411	1.94383	Duroc
4	42600001	42650001	0.70317	1.68799	Duroc
7	76850001	76900001	0.701349	1.01104	Duroc
14	77750001	77800001	0.701266	1.91057	Duroc
3	50350001	50400001	0.700159	1.89862	Duroc
4	99050001	99100001	0.7	1.81384	Duroc
13	25750001	25800001	0.698957	0.609502	Duroc
12	47950001	48000001	0.698908	1.83454	Duroc
9	79800001	79850001	0.698529	1.76842	Duroc
5	51750001	51800001	0.698011	1.5678	Duroc
1	235800001	235850001	0.697619	1.51332	Duroc
11	37350001	37400001	0.69685	1.9026	Duroc
3	44350001	44400001	0.696017	1.82895	Duroc
9	49050001	49100001	0.695167	1.89024	Duroc
14	78750001	78800001	0.694524	1.94203	Duroc
12	44050001	44100001	0.69434	1.8047	Duroc
5	35350001	35400001	0.693654	1.92017	Duroc
6	113000001	113050001	0.692029	1.78087	Duroc
13	204450001	204500001	0.691781	1.07445	Duroc
5	18000001	18050001	0.691643	1.70882	Duroc
1	102950001	103000001	0.690745	1.707	Duroc
1	192650001	192700001	0.689552	1.79451	Duroc
4	78050001	78100001	0.688679	1.78987	Duroc
12	11700001	11750001	0.687124	1.559	Duroc
4	76250001	76300001	0.686828	1.07975	Duroc
5	94000001	94050001	0.686464	0.158863	Duroc
4	97650001	97700001	0.686441	1.7596	Duroc
5	93850001	93900001	0.686364	1.27656	Duroc
6	113250001	113300001	0.685792	1.63541	Duroc
14	99200001	99250001	0.68306	1.87237	Duroc
8	123300001	123350001	0.682824	1.59486	Duroc
13	36700001	36750001	0.682741	1.78307	Duroc
1	234950001	235000001	0.681159	1.91806	Duroc
7	97500001	97550001	0.680776	0.886752	Duroc
1	231750001	231800001	0.680723	1.72318	Duroc
1	232700001	232750001	0.680412	1.83075	Duroc
5	9050001	9100001	0.679245	1.91094	Duroc
11	1850001	1900001	0.679144	1.83722	Duroc
14	78800001	78850001	0.678873	1.91713	Duroc
18	46600001	46650001	0.678696	1.38527	Duroc
7	52800001	52850001	0.675462	1.72145	Duroc
5	33400001	33450001	0.675258	1.87206	Duroc
12	10450001	10500001	0.674714	1.3813	Duroc
1	224050001	224100001	0.674312	1.87225	Duroc
3	35850001	35900001	0.674185	0.327527	Duroc
7	75050001	75100001	0.673333	1.68371	Duroc
15	103350001	103400001	0.673267	1.93434	Duroc
12	4100001	4150001	0.672727	1.63166	Duroc
1	245750001	245800001	0.672619	1.73431	Duroc
1	261300001	261350001	0.672566	1.62941	Duroc
5	51550001	51600001	0.672131	1.86744	Duroc
13	131750001	131800001	0.672	1.51825	Duroc
4	99450001	99500001	0.671171	1.83612	Duroc
11	35000001	35050001	0.670213	0.877901	Duroc
2	80700001	80750001	0.669231	1.93311	Duroc
15	67450001	67500001	0.666667	1.84935	Duroc
4	128850001	128900001	0.666667	1.48269	Duroc
9	78000001	78050001	0.666667	1.691	Duroc
6	89750001	89800001	0.665339	1.93386	Duroc
6	112700001	112750001	0.664962	1.72778	Duroc
9	55200001	55250001	0.663907	1.7759	Duroc
7	29500001	29550001	0.663077	1.86601	Duroc
9	77650001	77700001	0.662983	1.8245	Duroc
1	187400001	187450001	0.662393	1.97952	Duroc
3	44300001	44350001	0.662252	1.46492	Duroc
5	33450001	33500001	0.660682	1.78909	Duroc
13	132250001	132300001	0.660326	1.80461	Duroc
11	2400001	2450001	0.66	0.605022	Duroc
14	75950001	76000001	0.659884	1.77298	Duroc
5	33200001	33250001	0.657718	1.77543	Duroc
17	6600001	6650001	0.657343	1.73386	Duroc
13	130950001	131000001	0.656716	1.70228	Duroc
14	100700001	100750001	0.655539	1.64989	Duroc
5	19350001	19400001	0.653846	1.72604	Duroc
6	86000001	86050001	0.653846	1.59639	Duroc
3	53950001	54000001	0.652793	1.55897	Duroc
15	108050001	108100001	0.652101	1.8697	Duroc
6	4850001	4900001	0.652065	1.67031	Duroc
13	36100001	36150001	0.649225	1.24692	Duroc
6	92350001	92400001	0.648855	1.72865	Duroc
5	18200001	18250001	0.64878	1.7331	Duroc
5	36100001	36150001	0.647913	1.73962	Duroc
15	104350001	104400001	0.64625	1.97129	Duroc
8	75850001	75900001	0.645963	1.64854	Duroc
1	103750001	103800001	0.643032	1.68877	Duroc
15	65700001	65750001	0.642032	1.39157	Duroc
2	86850001	86900001	0.641361	1.87369	Duroc
9	87500001	87550001	0.640449	1.90725	Duroc
9	90850001	90900001	0.64026	1.8796	Duroc
1	228400001	228450001	0.639498	1.62281	Duroc
13	85200001	85250001	0.638821	1.69661	Duroc
13	34000001	34050001	0.637681	1.85822	Duroc
6	92800001	92850001	0.637427	1.93597	Duroc
5	93650001	93700001	0.634757	1.79178	Duroc
13	203900001	203950001	0.634483	1.45162	Duroc
11	35150001	35200001	0.634409	1.66619	Duroc
14	79850001	79900001	0.634249	1.64331	Duroc
8	38800001	38850001	0.633907	1.69808	Duroc
13	140650001	140700001	0.632099	1.70338	Duroc
3	51050001	51100001	0.632017	1.73043	Duroc
5	9200001	9250001	0.631236	1.84765	Duroc
13	202550001	202600001	0.629712	0.511284	Duroc
6	111800001	111850001	0.628755	1.7097	Duroc
17	21900001	21950001	0.628075	1.12672	Duroc
14	75700001	75750001	0.626703	1.77172	Duroc
16	18150001	18200001	0.626098	0.626097	Duroc
14	101050001	101100001	0.626	1.84655	Duroc
2	3000001	3050001	0.623457	1.58704	Duroc
7	77000001	77050001	0.623188	0.848414	Duroc
17	51050001	51100001	0.621564	1.62451	Duroc
12	10350001	10400001	0.618534	1.1833	Duroc
3	44150001	44200001	0.618449	1.75035	Duroc
8	104450001	104500001	0.618234	1.89685	Duroc
9	75650001	75700001	0.61794	1.91962	Duroc
13	202650001	202700001	0.617073	1.22866	Duroc
4	129000001	129050001	0.616027	1.51104	Duroc
11	2350001	2400001	0.615499	1.89351	Duroc
2	72800001	72850001	0.614865	1.92737	Duroc
2	82650001	82700001	0.614334	1.91351	Duroc
2	85500001	85550001	0.613139	1.69706	Duroc
14	99650001	99700001	0.612086	1.84531	Duroc
9	84200001	84250001	0.611399	1.85793	Duroc
8	103400001	103450001	0.611354	1.5983	Duroc
9	70650001	70700001	0.611354	1.84071	Duroc
13	33200001	33250001	0.611111	1.84319	Duroc
14	98650001	98700001	0.611111	1.79797	Duroc
7	76700001	76750001	0.61082	0.544048	Duroc
14	114250001	114300001	0.610778	1.82958	Duroc
15	68650001	68700001	0.610092	1.82189	Duroc
4	78150001	78200001	0.608696	1.29708	Duroc
8	24200001	24250001	0.60626	1.65524	Duroc
15	102550001	102600001	0.605578	1.92414	Duroc
1	266650001	266700001	0.605536	1.82266	Duroc
4	99850001	99900001	0.604377	1.77236	Duroc
14	76650001	76700001	0.604278	1.78715	Duroc
3	44900001	44950001	0.603279	1.94105	Duroc
9	136250001	136300001	0.602007	1.8166	Duroc
3	94050001	94100001	0.601881	1.06317	Duroc
14	120450001	120500001	0.601587	1.92417	Duroc
4	124200001	124250001	0.601542	1.65516	Duroc
14	92700001	92750001	0.600596	1.87401	Duroc
6	35950001	36000001	0.600287	1.39605	Duroc
9	83350001	83400001	0.599315	1.93215	Duroc
2	29000001	29050001	0.598639	1.83052	Duroc
4	76000001	76050001	0.598039	1.7539	Duroc
5	77900001	77950001	0.597015	1.37917	Duroc
5	17200001	17250001	0.596708	0.977367	Duroc
1	230750001	230800001	0.59434	1.84276	Duroc
1	229950001	230000001	0.593434	1.60527	Duroc
14	97800001	97850001	0.592593	1.93566	Duroc
18	1500001	1550001	0.591928	1.4733	Duroc
13	132400001	132450001	0.590909	1.59233	Duroc
3	38100001	38150001	0.59	1.65607	Duroc
11	40900001	40950001	0.589655	1.47053	Duroc
13	38400001	38450001	0.589655	1.62259	Duroc
8	31750001	31800001	0.588663	1.13281	Duroc
3	34000001	34050001	0.588083	1.71243	Duroc
2	71750001	71800001	0.587379	1.53993	Duroc
7	55050001	55100001	0.587361	1.86438	Duroc
17	52850001	52900001	0.586957	1.31485	Duroc
17	6700001	6750001	0.586729	1.47016	Duroc
1	264850001	264900001	0.586486	1.68769	Duroc
13	33100001	33150001	0.586022	1.70365	Duroc
6	143900001	143950001	0.585366	1.68378	Duroc
8	136450001	136500001	0.584239	1.82578	Duroc
10	46750001	46800001	0.583497	1.49604	Duroc
14	74400001	74450001	0.583333	1.86181	Duroc
3	45000001	45050001	0.583153	1.8744	Duroc
13	34150001	34200001	0.582707	1.63444	Duroc
11	29500001	29550001	0.582505	1.20608	Duroc
2	76200001	76250001	0.581731	1.76374	Duroc
14	79200001	79250001	0.581633	1.93068	Duroc
8	103500001	103550001	0.581345	1.65242	Duroc
3	51000001	51050001	0.580645	1.79761	Duroc
9	75450001	75500001	0.580645	1.58104	Duroc
4	77750001	77800001	0.578313	1.44506	Duroc
17	6000001	6050001	0.577053	1.03827	Duroc
3	52050001	52100001	0.575552	1.83926	Duroc
6	121200001	121250001	0.574932	1.83604	Duroc
3	93600001	93650001	0.57485	1.72524	Duroc
4	106750001	106800001	0.574236	1.82563	Duroc
1	224000001	224050001	0.574118	1.72146	Duroc
14	99300001	99350001	0.573746	1.71468	Duroc
1	205850001	205900001	0.572347	1.77085	Duroc
14	98950001	99000001	0.571197	1.88661	Duroc
10	24050001	24100001	0.570423	1.47649	Duroc
2	85200001	85250001	0.569191	1.33084	Duroc
5	19150001	19200001	0.566667	1.6028	Duroc
11	1250001	1300001	0.565517	0.743638	Duroc
5	18350001	18400001	0.565056	1.6365	Duroc
11	39750001	39800001	0.564655	-0.797594	Duroc
1	230550001	230600001	0.563805	1.68264	Duroc
13	180500001	180550001	0.56044	1.28798	Duroc
14	114550001	114600001	0.560364	1.88423	Duroc
9	75700001	75750001	0.558824	1.79348	Duroc
9	49600001	49650001	0.557823	1.83932	Duroc
14	98900001	98950001	0.557803	1.91641	Duroc
8	39650001	39700001	0.557775	1.68783	Duroc
13	37150001	37200001	0.557114	1.31085	Duroc
14	121100001	121150001	0.55268	1.8914	Duroc
9	72400001	72450001	0.551495	1.83443	Duroc
1	263450001	263500001	0.551378	1.73988	Duroc
13	133300001	133350001	0.551163	1.75937	Duroc
6	89250001	89300001	0.550162	0.152652	Duroc
2	28900001	28950001	0.549763	1.84717	Duroc
10	46250001	46300001	0.5475	1.69983	Duroc
2	81650001	81700001	0.546816	1.80421	Duroc
3	119100001	119150001	0.546748	0.633552	Duroc
13	189100001	189150001	0.546433	1.41386	Duroc
15	69250001	69300001	0.545226	1.88771	Duroc
11	29650001	29700001	0.544643	1.53281	Duroc
5	33350001	33400001	0.543771	1.64847	Duroc
3	51400001	51450001	0.543568	1.7513	Duroc
16	69550001	69600001	0.542857	0.789811	Duroc
4	79250001	79300001	0.542787	1.65657	Duroc
2	87100001	87150001	0.541555	1.76455	Duroc
13	188350001	188400001	0.54112	1.49199	Duroc
17	52900001	52950001	0.538951	1.31614	Duroc
9	87100001	87150001	0.5375	1.78147	Duroc
4	99100001	99150001	0.537162	1.80814	Duroc
13	207300001	207350001	0.536913	1.39886	Duroc
6	3000001	3050001	0.536873	1.65197	Duroc
14	74150001	74200001	0.536585	1.49553	Duroc
5	9300001	9350001	0.536408	1.66431	Duroc
15	103550001	103600001	0.536082	1.7451	Duroc
9	79850001	79900001	0.535573	1.82183	Duroc
15	69000001	69050001	0.53481	1.80562	Duroc
4	103600001	103650001	0.53369	1.19992	Duroc
8	4050001	4100001	0.533552	1.57014	Duroc
6	115350001	115400001	0.532787	1.90228	Duroc
13	135850001	135900001	0.531915	1.4944	Duroc
15	102100001	102150001	0.531496	1.50981	Duroc
13	205850001	205900001	0.531459	0.906059	Duroc
13	204100001	204150001	0.531002	1.77931	Duroc
1	187950001	188000001	0.52861	1.69473	Duroc
5	35450001	35500001	0.526196	1.69722	Duroc
10	11100001	11150001	0.524336	-0.747138	Duroc
13	206800001	206850001	0.524336	1.6517	Duroc
3	34250001	34300001	0.523232	1.95145	Duroc
18	46500001	46550001	0.5228	1.55523	Duroc
9	72500001	72550001	0.522472	1.89162	Duroc
3	100350001	100400001	0.522202	1.83773	Duroc
14	98250001	98300001	0.521538	1.88771	Duroc
7	74900001	74950001	0.521429	1.61822	Duroc
11	14550001	14600001	0.52126	1.1526	Duroc
18	23350001	23400001	0.521168	1.49473	Duroc
6	91050001	91100001	0.521164	1.69635	Duroc
8	135800001	135850001	0.521079	1.53622	Duroc
9	136050001	136100001	0.519108	1.42698	Duroc
4	79950001	80000001	0.518987	1.70794	Duroc
6	143050001	143100001	0.518198	1.70007	Duroc
9	87250001	87300001	0.517241	1.84584	Duroc
14	102800001	102850001	0.517007	1.82975	Duroc
15	101350001	101400001	0.516049	1.65951	Duroc
15	102400001	102450001	0.515625	1.85115	Duroc
1	209650001	209700001	0.515068	1.83988	Duroc
4	128950001	129000001	0.514754	1.64034	Duroc
13	133600001	133650001	0.513514	1.56673	Duroc
16	65150001	65200001	0.511592	1.75852	Duroc
6	107400001	107450001	0.511222	1.42954	Duroc
[truncated: 132,974 more rows]

## Sheet: Table S8
Table S8. Genome-wide fraction of normalized |iHS score| > 2 within 50 Kb window in Duroc, Landrace and Large White populations
Chr	start	end	Fraction of normalized |iHS score| > 2	population
2	82500001	82550001	1	Duroc
6	109650001	109700001	1	Duroc
7	54250001	54300001	1	Duroc
9	86150001	86200001	0.996933	Duroc
2	82700001	82750001	0.995455	Duroc
9	86200001	86250001	0.995025	Duroc
1	161250001	161300001	0.992701	Duroc
2	82750001	82800001	0.990654	Duroc
1	159250001	159300001	0.989011	Duroc
1	159300001	159350001	0.984848	Duroc
9	87450001	87500001	0.977528	Duroc
9	86100001	86150001	0.977444	Duroc
2	27150001	27200001	0.972527	Duroc
2	82900001	82950001	0.971292	Duroc
1	160200001	160250001	0.968354	Duroc
2	82350001	82400001	0.9625	Duroc
1	244500001	244550001	0.960784	Duroc
7	54150001	54200001	0.955882	Duroc
1	161300001	161350001	0.954248	Duroc
1	152750001	152800001	0.95	Duroc
1	154100001	154150001	0.938697	Duroc
14	121150001	121200001	0.938511	Duroc
2	28100001	28150001	0.937198	Duroc
9	87550001	87600001	0.931507	Duroc
15	92450001	92500001	0.92638	Duroc
1	160450001	160500001	0.919355	Duroc
13	206750001	206800001	0.91716	Duroc
6	38000001	38050001	0.909091	Duroc
2	82800001	82850001	0.907692	Duroc
3	48950001	49000001	0.901288	Duroc
17	52450001	52500001	0.901024	Duroc
11	36150001	36200001	0.898734	Duroc
6	36200001	36250001	0.890688	Duroc
2	82850001	82900001	0.887597	Duroc
13	137000001	137050001	0.887097	Duroc
5	46350001	46400001	0.886731	Duroc
11	3300001	3350001	0.881319	Duroc
7	27300001	27350001	0.881098	Duroc
2	82450001	82500001	0.879699	Duroc
6	37850001	37900001	0.879121	Duroc
1	103050001	103100001	0.878788	Duroc
6	90850001	90900001	0.878613	Duroc
15	92400001	92450001	0.875	Duroc
2	79850001	79900001	0.87013	Duroc
5	46450001	46500001	0.863799	Duroc
18	24650001	24700001	0.859459	Duroc
6	36650001	36700001	0.847619	Duroc
18	4800001	4850001	0.847368	Duroc
3	49500001	49550001	0.846535	Duroc
1	192250001	192300001	0.845238	Duroc
1	160250001	160300001	0.843243	Duroc
5	48000001	48050001	0.841584	Duroc
2	28150001	28200001	0.84058	Duroc
6	37700001	37750001	0.838235	Duroc
17	6000001	6050001	0.83247	Duroc
9	86050001	86100001	0.831461	Duroc
3	49250001	49300001	0.829016	Duroc
2	81800001	81850001	0.828571	Duroc
18	23300001	23350001	0.826797	Duroc
2	27600001	27650001	0.821782	Duroc
14	106350001	106400001	0.821429	Duroc
16	41550001	41600001	0.821138	Duroc
9	96500001	96550001	0.816901	Duroc
9	86900001	86950001	0.816733	Duroc
1	192350001	192400001	0.814815	Duroc
3	33950001	34000001	0.811321	Duroc
5	46400001	46450001	0.808219	Duroc
11	36200001	36250001	0.80597	Duroc
17	7100001	7150001	0.805164	Duroc
1	159350001	159400001	0.804598	Duroc
13	136600001	136650001	0.800995	Duroc
2	27500001	27550001	0.800587	Duroc
15	92500001	92550001	0.8	Duroc
6	90800001	90850001	0.8	Duroc
14	114450001	114500001	0.797468	Duroc
1	161350001	161400001	0.797297	Duroc
6	113300001	113350001	0.793103	Duroc
8	49650001	49700001	0.792683	Duroc
2	27850001	27900001	0.790419	Duroc
1	255250001	255300001	0.787671	Duroc
2	27200001	27250001	0.78744	Duroc
14	106300001	106350001	0.785714	Duroc
17	6100001	6150001	0.783333	Duroc
13	136650001	136700001	0.78125	Duroc
7	54200001	54250001	0.779661	Duroc
12	25400001	25450001	0.77707	Duroc
2	136700001	136750001	0.773481	Duroc
17	5900001	5950001	0.77314	Duroc
2	82400001	82450001	0.771654	Duroc
10	46150001	46200001	0.770992	Duroc
14	96500001	96550001	0.770213	Duroc
1	152950001	153000001	0.77	Duroc
2	79900001	79950001	0.767677	Duroc
9	136200001	136250001	0.766667	Duroc
17	52400001	52450001	0.765625	Duroc
6	38100001	38150001	0.762712	Duroc
5	48800001	48850001	0.757143	Duroc
1	115300001	115350001	0.757009	Duroc
6	38150001	38200001	0.756757	Duroc
9	86850001	86900001	0.754941	Duroc
2	81750001	81800001	0.75	Duroc
4	99650001	99700001	0.744792	Duroc
7	28550001	28600001	0.744444	Duroc
8	47250001	47300001	0.742475	Duroc
7	29500001	29550001	0.740741	Duroc
4	94150001	94200001	0.73913	Duroc
1	205350001	205400001	0.738636	Duroc
8	31600001	31650001	0.737778	Duroc
1	103250001	103300001	0.736842	Duroc
6	5100001	5150001	0.73545	Duroc
2	137100001	137150001	0.734568	Duroc
2	82650001	82700001	0.733766	Duroc
13	130050001	130100001	0.731429	Duroc
14	80100001	80150001	0.731343	Duroc
17	52500001	52550001	0.727273	Duroc
5	8850001	8900001	0.727273	Duroc
9	98050001	98100001	0.726415	Duroc
2	27350001	27400001	0.720497	Duroc
1	244550001	244600001	0.716867	Duroc
9	86250001	86300001	0.715736	Duroc
6	5150001	5200001	0.715481	Duroc
17	6050001	6100001	0.714588	Duroc
9	86500001	86550001	0.713467	Duroc
17	5950001	6000001	0.712522	Duroc
6	109600001	109650001	0.71134	Duroc
8	67600001	67650001	0.71	Duroc
3	48900001	48950001	0.709497	Duroc
9	127450001	127500001	0.708861	Duroc
2	127050001	127100001	0.705882	Duroc
2	87800001	87850001	0.698947	Duroc
2	27550001	27600001	0.698885	Duroc
2	137000001	137050001	0.697479	Duroc
6	37750001	37800001	0.695652	Duroc
14	118850001	118900001	0.69434	Duroc
13	137050001	137100001	0.693694	Duroc
2	53000001	53050001	0.691099	Duroc
16	19900001	19950001	0.690802	Duroc
17	7200001	7250001	0.689769	Duroc
6	86000001	86050001	0.687805	Duroc
1	244450001	244500001	0.686747	Duroc
13	131950001	132000001	0.686567	Duroc
16	64850001	64900001	0.684211	Duroc
17	52850001	52900001	0.684211	Duroc
8	31800001	31850001	0.681159	Duroc
9	85000001	85050001	0.679612	Duroc
1	152800001	152850001	0.678261	Duroc
6	109050001	109100001	0.677249	Duroc
14	98200001	98250001	0.672872	Duroc
6	125050001	125100001	0.671429	Duroc
17	5850001	5900001	0.670236	Duroc
11	30550001	30600001	0.669643	Duroc
6	39700001	39750001	0.669643	Duroc
3	48800001	48850001	0.669014	Duroc
13	140750001	140800001	0.66805	Duroc
2	82250001	82300001	0.666667	Duroc
15	59900001	59950001	0.664865	Duroc
14	114900001	114950001	0.663677	Duroc
1	103100001	103150001	0.662338	Duroc
11	68650001	68700001	0.661342	Duroc
13	185450001	185500001	0.661184	Duroc
11	30050001	30100001	0.661017	Duroc
9	48850001	48900001	0.66	Duroc
2	137150001	137200001	0.659091	Duroc
11	30450001	30500001	0.657459	Duroc
17	6150001	6200001	0.656863	Duroc
9	51750001	51800001	0.655172	Duroc
13	77600001	77650001	0.653846	Duroc
13	202700001	202750001	0.653061	Duroc
6	38200001	38250001	0.652174	Duroc
7	28100001	28150001	0.651429	Duroc
17	7150001	7200001	0.651163	Duroc
5	18000001	18050001	0.65097	Duroc
4	128650001	128700001	0.649457	Duroc
7	54100001	54150001	0.648148	Duroc
13	123050001	123100001	0.64751	Duroc
15	35650001	35700001	0.647303	Duroc
13	121650001	121700001	0.647059	Duroc
6	124350001	124400001	0.645833	Duroc
7	29450001	29500001	0.645604	Duroc
5	77700001	77750001	0.642562	Duroc
1	178250001	178300001	0.641694	Duroc
2	27000001	27050001	0.641694	Duroc
4	25400001	25450001	0.640909	Duroc
11	30650001	30700001	0.637795	Duroc
3	36900001	36950001	0.636364	Duroc
16	64900001	64950001	0.635379	Duroc
13	140700001	140750001	0.635	Duroc
9	49300001	49350001	0.631148	Duroc
6	38050001	38100001	0.630303	Duroc
5	48750001	48800001	0.628866	Duroc
3	34800001	34850001	0.628571	Duroc
5	20150001	20200001	0.627907	Duroc
13	93450001	93500001	0.626087	Duroc
8	105150001	105200001	0.625828	Duroc
8	49700001	49750001	0.625468	Duroc
2	81900001	81950001	0.625	Duroc
3	101950001	102000001	0.625	Duroc
6	123700001	123750001	0.623932	Duroc
7	28650001	28700001	0.623932	Duroc
12	25300001	25350001	0.622951	Duroc
18	45250001	45300001	0.62259	Duroc
18	22200001	22250001	0.621622	Duroc
4	25350001	25400001	0.621053	Duroc
8	32100001	32150001	0.61987	Duroc
6	120950001	121000001	0.619048	Duroc
2	28000001	28050001	0.618182	Duroc
14	106600001	106650001	0.617284	Duroc
17	7050001	7100001	0.617188	Duroc
9	48550001	48600001	0.617089	Duroc
4	130200001	130250001	0.616216	Duroc
13	204550001	204600001	0.615702	Duroc
7	29350001	29400001	0.615385	Duroc
9	85250001	85300001	0.615152	Duroc
1	157800001	157850001	0.614035	Duroc
2	136650001	136700001	0.614035	Duroc
1	201200001	201250001	0.611465	Duroc
1	178700001	178750001	0.610526	Duroc
9	136150001	136200001	0.609756	Duroc
18	37900001	37950001	0.609665	Duroc
1	154150001	154200001	0.609272	Duroc
2	137250001	137300001	0.608856	Duroc
3	100650001	100700001	0.608696	Duroc
4	100150001	100200001	0.607235	Duroc
1	160500001	160550001	0.607143	Duroc
7	29100001	29150001	0.607046	Duroc
10	68700001	68750001	0.606557	Duroc
4	129600001	129650001	0.606218	Duroc
10	46200001	46250001	0.605749	Duroc
15	62500001	62550001	0.605714	Duroc
9	87500001	87550001	0.603448	Duroc
9	93200001	93250001	0.602941	Duroc
1	161500001	161550001	0.602564	Duroc
7	50200001	50250001	0.601432	Duroc
6	93500001	93550001	0.6	Duroc
9	60850001	60900001	0.6	Duroc
13	77500001	77550001	0.597403	Duroc
6	90650001	90700001	0.596939	Duroc
10	68750001	68800001	0.59633	Duroc
11	29800001	29850001	0.5961	Duroc
5	8800001	8850001	0.59542	Duroc
8	115000001	115050001	0.595318	Duroc
9	87400001	87450001	0.595238	Duroc
14	93750001	93800001	0.594595	Duroc
16	47800001	47850001	0.594444	Duroc
13	206850001	206900001	0.593939	Duroc
15	98900001	98950001	0.593333	Duroc
10	67950001	68000001	0.592466	Duroc
6	163550001	163600001	0.592	Duroc
6	38300001	38350001	0.591304	Duroc
7	28350001	28400001	0.590793	Duroc
13	136000001	136050001	0.590164	Duroc
14	96050001	96100001	0.589474	Duroc
6	124400001	124450001	0.589354	Duroc
13	186050001	186100001	0.588832	Duroc
6	36250001	36300001	0.58794	Duroc
13	206900001	206950001	0.586957	Duroc
1	92700001	92750001	0.585714	Duroc
2	136950001	137000001	0.584906	Duroc
14	141550001	141600001	0.583333	Duroc
2	27700001	27750001	0.583333	Duroc
9	49250001	49300001	0.582734	Duroc
14	98250001	98300001	0.580247	Duroc
1	152850001	152900001	0.578947	Duroc
7	28150001	28200001	0.577406	Duroc
1	89750001	89800001	0.576763	Duroc
6	93850001	93900001	0.576613	Duroc
10	46350001	46400001	0.57606	Duroc
11	29750001	29800001	0.575758	Duroc
3	41650001	41700001	0.575758	Duroc
1	59950001	60000001	0.575342	Duroc
8	64800001	64850001	0.574627	Duroc
3	102000001	102050001	0.572368	Duroc
18	45450001	45500001	0.571429	Duroc
4	7050001	7100001	0.571429	Duroc
5	83650001	83700001	0.569444	Duroc
9	60950001	61000001	0.568182	Duroc
1	138950001	139000001	0.567901	Duroc
3	49000001	49050001	0.567857	Duroc
13	136700001	136750001	0.567347	Duroc
11	3050001	3100001	0.56621	Duroc
2	28050001	28100001	0.566197	Duroc
6	38450001	38500001	0.564286	Duroc
1	215100001	215150001	0.563025	Duroc
4	130250001	130300001	0.56044	Duroc
7	28300001	28350001	0.560102	Duroc
2	87450001	87500001	0.558511	Duroc
17	6300001	6350001	0.558333	Duroc
2	136350001	136400001	0.557692	Duroc
3	45700001	45750001	0.557632	Duroc
5	9150001	9200001	0.557377	Duroc
16	18800001	18850001	0.556901	Duroc
7	51400001	51450001	0.556886	Duroc
9	87100001	87150001	0.556452	Duroc
7	27450001	27500001	0.556314	Duroc
6	5000001	5050001	0.55611	Duroc
5	45900001	45950001	0.55597	Duroc
2	27400001	27450001	0.555556	Duroc
6	123000001	123050001	0.555046	Duroc
1	256050001	256100001	0.554585	Duroc
1	159200001	159250001	0.552239	Duroc
14	106050001	106100001	0.55102	Duroc
15	136400001	136450001	0.550388	Duroc
13	185400001	185450001	0.550122	Duroc
1	156350001	156400001	0.54902	Duroc
2	28900001	28950001	0.548571	Duroc
6	124800001	124850001	0.546875	Duroc
8	105100001	105150001	0.546729	Duroc
1	152900001	152950001	0.545455	Duroc
6	93600001	93650001	0.545455	Duroc
9	60900001	60950001	0.545064	Duroc
5	8750001	8800001	0.544248	Duroc
6	124900001	124950001	0.54417	Duroc
7	27000001	27050001	0.543536	Duroc
7	119750001	119800001	0.54321	Duroc
6	36450001	36500001	0.542553	Duroc
15	21300001	21350001	0.542373	Duroc
2	27100001	27150001	0.541451	Duroc
2	53450001	53500001	0.541436	Duroc
8	105000001	105050001	0.539446	Duroc
3	54950001	55000001	0.53937	Duroc
2	127100001	127150001	0.539286	Duroc
14	120950001	121000001	0.537313	Duroc
13	68100001	68150001	0.536232	Duroc
15	91800001	91850001	0.536	Duroc
13	117650001	117700001	0.533835	Duroc
13	29500001	29550001	0.533724	Duroc
2	30100001	30150001	0.531915	Duroc
9	86750001	86800001	0.531792	Duroc
16	19750001	19800001	0.531373	Duroc
5	48700001	48750001	0.530769	Duroc
2	27650001	27700001	0.53012	Duroc
9	49550001	49600001	0.529801	Duroc
3	34450001	34500001	0.529412	Duroc
1	153900001	153950001	0.527778	Duroc
15	136300001	136350001	0.527397	Duroc
2	29750001	29800001	0.527027	Duroc
7	28250001	28300001	0.527027	Duroc
18	23500001	23550001	0.526882	Duroc
13	52750001	52800001	0.525253	Duroc
2	106200001	106250001	0.52459	Duroc
13	137800001	137850001	0.52381	Duroc
13	83700001	83750001	0.52381	Duroc
6	112050001	112100001	0.521951	Duroc
6	124150001	124200001	0.521875	Duroc
2	137050001	137100001	0.521552	Duroc
3	34750001	34800001	0.520833	Duroc
11	29600001	29650001	0.519713	Duroc
18	46400001	46450001	0.51938	Duroc
2	53050001	53100001	0.518919	Duroc
18	50250001	50300001	0.518868	Duroc
11	68450001	68500001	0.518414	Duroc
13	42600001	42650001	0.518182	Duroc
9	86800001	86850001	0.518072	Duroc
11	14750001	14800001	0.517787	Duroc
6	124300001	124350001	0.517572	Duroc
6	35900001	35950001	0.517391	Duroc
7	51350001	51400001	0.516484	Duroc
4	129650001	129700001	0.515581	Duroc
2	52950001	53000001	0.514925	Duroc
16	19700001	19750001	0.514412	Duroc
9	85150001	85200001	0.514286	Duroc
3	50800001	50850001	0.512987	Duroc
8	48850001	48900001	0.511278	Duroc
7	28800001	28850001	0.511254	Duroc
4	128750001	128800001	0.510965	Duroc
1	205300001	205350001	0.509804	Duroc
13	184100001	184150001	0.509259	Duroc
15	28650001	28700001	0.508772	Duroc
14	93500001	93550001	0.508065	Duroc
3	48600001	48650001	0.507463	Duroc
11	31250001	31300001	0.506438	Duroc
14	93800001	93850001	0.504762	Duroc
15	58750001	58800001	0.504132	Duroc
8	123150001	123200001	0.503778	Duroc
8	50000001	50050001	0.501859	Duroc
16	64950001	65000001	0.501684	Duroc
10	46400001	46450001	0.501466	Duroc
4	99600001	99650001	0.501458	Duroc
3	93350001	93400001	0.5	Duroc
4	81250001	81300001	0.5	Duroc
4	98400001	98450001	0.5	Duroc
6	113950001	114000001	0.5	Duroc
8	67100001	67150001	0.5	Duroc
9	49600001	49650001	0.5	Duroc
7	27350001	27400001	0.498789	Duroc
14	93400001	93450001	0.498623	Duroc
14	118050001	118100001	0.498592	Duroc
14	120250001	120300001	0.498141	Duroc
14	92900001	92950001	0.497934	Duroc
10	68550001	68600001	0.496183	Duroc
16	52700001	52750001	0.496063	Duroc
4	78100001	78150001	0.495268	Duroc
4	35450001	35500001	0.495238	Duroc
8	31500001	31550001	0.495	Duroc
1	244900001	244950001	0.494186	Duroc
6	85050001	85100001	0.492823	Duroc
4	129250001	129300001	0.492788	Duroc
13	143150001	143200001	0.492537	Duroc
2	28200001	28250001	0.491468	Duroc
1	158600001	158650001	0.490196	Duroc
12	26500001	26550001	0.489362	Duroc
13	130100001	130150001	0.488095	Duroc
3	34400001	34450001	0.487805	Duroc
12	38750001	38800001	0.486667	Duroc
13	149750001	149800001	0.486486	Duroc
7	28750001	28800001	0.486486	Duroc
4	130050001	130100001	0.486405	Duroc
9	91950001	92000001	0.486239	Duroc
1	272450001	272500001	0.486111	Duroc
6	85100001	85150001	0.486014	Duroc
1	180550001	180600001	0.485714	Duroc
11	30300001	30350001	0.48538	Duroc
2	82550001	82600001	0.484848	Duroc
13	123300001	123350001	0.484536	Duroc
8	13250001	13300001	0.483254	Duroc
8	31700001	31750001	0.482412	Duroc
7	52100001	52150001	0.482353	Duroc
11	68350001	68400001	0.481953	Duroc
2	26700001	26750001	0.481884	Duroc
4	94550001	94600001	0.481481	Duroc
3	11300001	11350001	0.481229	Duroc
6	35800001	35850001	0.48	Duroc
4	61850001	61900001	0.479821	Duroc
8	103700001	103750001	0.479532	Duroc
4	128600001	128650001	0.47807	Duroc
8	104800001	104850001	0.477807	Duroc
15	99150001	99200001	0.477778	Duroc
7	55900001	55950001	0.476923	Duroc
15	113800001	113850001	0.476684	Duroc
9	85100001	85150001	0.47619	Duroc
16	19400001	19450001	0.475687	Duroc
13	188050001	188100001	0.475352	Duroc
1	176900001	176950001	0.475	Duroc
8	64850001	64900001	0.474359	Duroc
16	18150001	18200001	0.474273	Duroc
15	92350001	92400001	0.474138	Duroc
14	120600001	120650001	0.473684	Duroc
11	19900001	19950001	0.473577	Duroc
11	30350001	30400001	0.473251	Duroc
9	96750001	96800001	0.472973	Duroc
7	27950001	28000001	0.472554	Duroc
5	45950001	46000001	0.472222	Duroc
5	46800001	46850001	0.47205	Duroc
1	265750001	265800001	0.471564	Duroc
14	121100001	121150001	0.471042	Duroc
7	28450001	28500001	0.470852	Duroc
1	261050001	261100001	0.470588	Duroc
6	36400001	36450001	0.470588	Duroc
11	68400001	68450001	0.470339	Duroc
3	49100001	49150001	0.47027	Duroc
1	262500001	262550001	0.469388	Duroc
5	77850001	77900001	0.469112	Duroc
3	110450001	110500001	0.468354	Duroc
14	106150001	106200001	0.466667	Duroc
7	121350001	121400001	0.466667	Duroc
13	186800001	186850001	0.466346	Duroc
8	106550001	106600001	0.465672	Duroc
13	79000001	79050001	0.464567	Duroc
2	83050001	83100001	0.463415	Duroc
15	47700001	47750001	0.463087	Duroc
6	89650001	89700001	0.462687	Duroc
13	154250001	154300001	0.462428	Duroc
2	53100001	53150001	0.462185	Duroc
3	93850001	93900001	0.462185	Duroc
15	109450001	109500001	0.461538	Duroc
15	96000001	96050001	0.461538	Duroc
6	122200001	122250001	0.460674	Duroc
13	66250001	66300001	0.460432	Duroc
7	24900001	24950001	0.459701	Duroc
11	51650001	51700001	0.459402	Duroc
11	68100001	68150001	0.459184	Duroc
6	93400001	93450001	0.459075	Duroc
1	243500001	243550001	0.459016	Duroc
8	31550001	31600001	0.458678	Duroc
9	79450001	79500001	0.457944	Duroc
1	272400001	272450001	0.457447	Duroc
2	83000001	83050001	0.457447	Duroc
2	82950001	83000001	0.456757	Duroc
7	28700001	28750001	0.455696	Duroc
14	106250001	106300001	0.454545	Duroc
2	137200001	137250001	0.454545	Duroc
2	82050001	82100001	0.454545	Duroc
1	256000001	256050001	0.452107	Duroc
14	95900001	95950001	0.451827	Duroc
7	27500001	27550001	0.451777	Duroc
14	80150001	80200001	0.451613	Duroc
4	99100001	99150001	0.451613	Duroc
7	77000001	77050001	0.451613	Duroc
6	35950001	36000001	0.450617	Duroc
3	11700001	11750001	0.449591	Duroc
2	137350001	137400001	0.448864	Duroc
6	4950001	5000001	0.448336	Duroc
4	79000001	79050001	0.447514	Duroc
4	129100001	129150001	0.446809	Duroc
9	87900001	87950001	0.446429	Duroc
6	152600001	152650001	0.44591	Duroc
9	85400001	85450001	0.445887	Duroc
7	29400001	29450001	0.445455	Duroc
2	54650001	54700001	0.445312	Duroc
1	159850001	159900001	0.445122	Duroc
9	77250001	77300001	0.44484	Duroc
13	150500001	150550001	0.444444	Duroc
9	49350001	49400001	0.444444	Duroc
14	97950001	98000001	0.444134	Duroc
2	27450001	27500001	0.44403	Duroc
4	121300001	121350001	0.443956	Duroc
8	48750001	48800001	0.44382	Duroc
1	18850001	18900001	0.443686	Duroc
3	18900001	18950001	0.443636	Duroc
15	110100001	110150001	0.44335	Duroc
5	77900001	77950001	0.442593	Duroc
8	39450001	39500001	0.44213	Duroc
7	24950001	25000001	0.441913	Duroc
6	124850001	124900001	0.440678	Duroc
3	96100001	96150001	0.440514	Duroc
4	129300001	129350001	0.440181	Duroc
1	160150001	160200001	0.439655	Duroc
5	18250001	18300001	0.439394	Duroc
5	77750001	77800001	0.439364	Duroc
6	89700001	89750001	0.438298	Duroc
7	51600001	51650001	0.437908	Duroc
13	161050001	161100001	0.437788	Duroc
8	105550001	105600001	0.437126	Duroc
16	19450001	19500001	0.436725	Duroc
13	186850001	186900001	0.436693	Duroc
7	27200001	27250001	0.436364	Duroc
1	245100001	245150001	0.436242	Duroc
8	105050001	105100001	0.43513	Duroc
4	94700001	94750001	0.434783	Duroc
8	64900001	64950001	0.434641	Duroc
7	84100001	84150001	0.434483	Duroc
13	206800001	206850001	0.433962	Duroc
6	111250001	111300001	0.433824	Duroc
5	33400001	33450001	0.433673	Duroc
14	98300001	98350001	0.433234	Duroc
1	68350001	68400001	0.43318	Duroc
8	47200001	47250001	0.432432	Duroc
1	82250001	82300001	0.432099	Duroc
16	19850001	19900001	0.431548	Duroc
7	28400001	28450001	0.430518	Duroc
2	27900001	27950001	0.43007	Duroc
8	48800001	48850001	0.429577	Duroc
7	29550001	29600001	0.42953	Duroc
14	97750001	97800001	0.42928	Duroc
14	119150001	119200001	0.429204	Duroc
1	156950001	157000001	0.428571	Duroc
14	114300001	114350001	0.428571	Duroc
15	31850001	31900001	0.428571	Duroc
4	78550001	78600001	0.428571	Duroc
2	28250001	28300001	0.427928	Duroc
10	46550001	46600001	0.427083	Duroc
10	68000001	68050001	0.426573	Duroc
10	46500001	46550001	0.425974	Duroc
11	68300001	68350001	0.425926	Duroc
7	29200001	29250001	0.425373	Duroc
4	130700001	130750001	0.425287	Duroc
9	70250001	70300001	0.424691	Duroc
4	123600001	123650001	0.424561	Duroc
6	57850001	57900001	0.424242	Duroc
13	52700001	52750001	0.423841	Duroc
6	124950001	125000001	0.423529	Duroc
1	183650001	183700001	0.422907	Duroc
4	130450001	130500001	0.422764	Duroc
10	47500001	47550001	0.42268	Duroc
1	207650001	207700001	0.422619	Duroc
9	70200001	70250001	0.422492	Duroc
10	8100001	8150001	0.421927	Duroc
5	66300001	66350001	0.42132	Duroc
12	25350001	25400001	0.421053	Duroc
11	47950001	48000001	0.420875	Duroc
9	48900001	48950001	0.420814	Duroc
6	90700001	90750001	0.420601	Duroc
8	32150001	32200001	0.420561	Duroc
5	77800001	77850001	0.41982	Duroc
15	92050001	92100001	0.419753	Duroc
6	120900001	120950001	0.419643	Duroc
7	28600001	28650001	0.41954	Duroc
8	75950001	76000001	0.417989	Duroc
5	46650001	46700001	0.417647	Duroc
11	13700001	13750001	0.417411	Duroc
7	27150001	27200001	0.417323	Duroc
1	193950001	194000001	0.416667	Duroc
13	93500001	93550001	0.416667	Duroc
4	94500001	94550001	0.416667	Duroc
7	50050001	50100001	0.416667	Duroc
9	92250001	92300001	0.416667	Duroc
5	19100001	19150001	0.415094	Duroc
18	48150001	48200001	0.414747	Duroc
6	120850001	120900001	0.41453	Duroc
3	11250001	11300001	0.414365	Duroc
8	31650001	31700001	0.413793	Duroc
6	89450001	89500001	0.413284	Duroc
4	128700001	128750001	0.413276	Duroc
9	86450001	86500001	0.412791	Duroc
3	31600001	31650001	0.411311	Duroc
5	77650001	77700001	0.411263	Duroc
4	82600001	82650001	0.410853	Duroc
2	30050001	30100001	0.410714	Duroc
6	113600001	113650001	0.410256	Duroc
15	134750001	134800001	0.410042	Duroc
14	118600001	118650001	0.409922	Duroc
13	130000001	130050001	0.408935	Duroc
15	1600001	1650001	0.408915	Duroc
13	204050001	204100001	0.408654	Duroc
6	109000001	109050001	0.408163	Duroc
6	124200001	124250001	0.407792	Duroc
7	50250001	50300001	0.407767	Duroc
18	45100001	45150001	0.407609	Duroc
8	32050001	32100001	0.406807	Duroc
13	188500001	188550001	0.406452	Duroc
8	49100001	49150001	0.406417	Duroc
9	19500001	19550001	0.406154	Duroc
11	22450001	22500001	0.405316	Duroc
13	195400001	195450001	0.404834	Duroc
1	225400001	225450001	0.404255	Duroc
8	103650001	103700001	0.404215	Duroc
6	124100001	124150001	0.404	Duroc
6	25500001	25550001	0.403785	Duroc
9	86000001	86050001	0.403509	Duroc
6	35850001	35900001	0.403361	Duroc
2	136200001	136250001	0.403101	Duroc
4	94100001	94150001	0.402597	Duroc
8	49550001	49600001	0.40249	Duroc
10	67900001	67950001	0.401235	Duroc
1	68300001	68350001	0.401015	Duroc
1	155050001	155100001	0.4	Duroc
15	28700001	28750001	0.4	Duroc
18	22450001	22500001	0.4	Duroc
4	93950001	94000001	0.4	Duroc
8	38550001	38600001	0.4	Duroc
16	63250001	63300001	0.399113	Duroc
1	197850001	197900001	0.398734	Duroc
5	66450001	66500001	0.398577	Duroc
1	255900001	255950001	0.398458	Duroc
1	262050001	262100001	0.39819	Duroc
1	65250001	65300001	0.398148	Duroc
11	3750001	3800001	0.39779	Duroc
13	67250001	67300001	0.397004	Duroc
6	36750001	36800001	0.396825	Duroc
14	62800001	62850001	0.395522	Duroc
4	99900001	99950001	0.395522	Duroc
9	9550001	9600001	0.39548	Duroc
18	45950001	46000001	0.394558	Duroc
5	93200001	93250001	0.394347	Duroc
1	255750001	255800001	0.394256	Duroc
5	66400001	66450001	0.394161	Duroc
1	155600001	155650001	0.393939	Duroc
17	36000001	36050001	0.393617	Duroc
11	68150001	68200001	0.39356	Duroc
6	36600001	36650001	0.393258	Duroc
1	197900001	197950001	0.393162	Duroc
2	87850001	87900001	0.392453	Duroc
1	161200001	161250001	0.392157	Duroc
14	141500001	141550001	0.392157	Duroc
4	128900001	128950001	0.391892	Duroc
14	114400001	114450001	0.391753	Duroc
1	261250001	261300001	0.391691	Duroc
4	94000001	94050001	0.391667	Duroc
15	136100001	136150001	0.391304	Duroc
5	48900001	48950001	0.390698	Duroc
11	31700001	31750001	0.390625	Duroc
1	102550001	102600001	0.390533	Duroc
6	37650001	37700001	0.390476	Duroc
13	77650001	77700001	0.390244	Duroc
17	16750001	16800001	0.390192	Duroc
18	20200001	20250001	0.389972	Duroc
18	50200001	50250001	0.389937	Duroc
3	93900001	93950001	0.389474	Duroc
6	93350001	93400001	0.38914	Duroc
8	32750001	32800001	0.389091	Duroc
15	98450001	98500001	0.38835	Duroc
7	24300001	24350001	0.387755	Duroc
9	86400001	86450001	0.386831	Duroc
10	63350001	63400001	0.38674	Duroc
14	106550001	106600001	0.386364	Duroc
3	34700001	34750001	0.385382	Duroc
13	77750001	77800001	0.383562	Duroc
1	260750001	260800001	0.382857	Duroc
4	99150001	99200001	0.382609	Duroc
1	149650001	149700001	0.382022	Duroc
15	32950001	33000001	0.381643	Duroc
4	129450001	129500001	0.381579	Duroc
6	23650001	23700001	0.381503	Duroc
15	28800001	28850001	0.381271	Duroc
3	49300001	49350001	0.380531	Duroc
6	89900001	89950001	0.380503	Duroc
6	89850001	89900001	0.38041	Duroc
15	99000001	99050001	0.380282	Duroc
3	114050001	114100001	0.379913	Duroc
13	43150001	43200001	0.379888	Duroc
8	49950001	50000001	0.379205	Duroc
9	86550001	86600001	0.378947	Duroc
3	103250001	103300001	0.378788	Duroc
1	205250001	205300001	0.378571	Duroc
8	68200001	68250001	0.378486	Duroc
6	36700001	36750001	0.378151	Duroc
5	17950001	18000001	0.377976	Duroc
10	46950001	47000001	0.376554	Duroc
6	125700001	125750001	0.376543	Duroc
1	205150001	205200001	0.376437	Duroc
5	36850001	36900001	0.376238	Duroc
11	1700001	1750001	0.375	Duroc
16	30350001	30400001	0.375	Duroc
6	94650001	94700001	0.375	Duroc
10	46450001	46500001	0.374065	Duroc
5	77600001	77650001	0.373737	Duroc
15	134000001	134050001	0.373444	Duroc
9	85050001	85100001	0.372414	Duroc
4	130100001	130150001	0.37156	Duroc
1	260250001	260300001	0.371191	Duroc
4	94950001	95000001	0.370656	Duroc
13	94800001	94850001	0.370297	Duroc
6	164250001	164300001	0.370262	Duroc
4	26100001	26150001	0.370079	Duroc
15	50450001	50500001	0.369697	Duroc
14	92200001	92250001	0.369565	Duroc
12	12150001	12200001	0.369231	Duroc
2	28350001	28400001	0.368902	Duroc
16	19550001	19600001	0.36875	Duroc
1	162850001	162900001	0.367647	Duroc
6	125000001	125050001	0.36715	Duroc
4	94900001	94950001	0.366834	Duroc
6	113100001	113150001	0.366667	Duroc
11	22250001	22300001	0.366038	Duroc
2	27950001	28000001	0.365854	Duroc
1	169750001	169800001	0.365591	Duroc
5	79300001	79350001	0.365559	Duroc
8	66950001	67000001	0.365462	Duroc
5	20950001	21000001	0.364865	Duroc
3	103300001	103350001	0.364706	Duroc
7	82650001	82700001	0.364444	Duroc
15	21150001	21200001	0.364286	Duroc
4	98500001	98550001	0.364286	Duroc
1	158050001	158100001	0.363636	Duroc
3	69350001	69400001	0.363636	Duroc
8	104950001	105000001	0.363239	Duroc
2	26850001	26900001	0.362989	Duroc
12	47950001	48000001	0.362934	Duroc
14	119250001	119300001	0.362791	Duroc
10	47550001	47600001	0.362245	Duroc
11	3250001	3300001	0.361502	Duroc
14	114850001	114900001	0.361204	Duroc
7	76700001	76750001	0.360743	Duroc
2	137600001	137650001	0.360434	Duroc
1	155000001	155050001	0.36	Duroc
6	167850001	167900001	0.36	Duroc
3	94000001	94050001	0.359873	Duroc
5	76100001	76150001	0.359629	Duroc
18	47800001	47850001	0.359551	Duroc
6	86300001	86350001	0.359223	Duroc
2	42500001	42550001	0.358974	Duroc
16	39200001	39250001	0.358852	Duroc
6	122150001	122200001	0.358779	Duroc
11	2250001	2300001	0.358696	Duroc
6	155700001	155750001	0.358491	Duroc
13	189700001	189750001	0.358447	Duroc
9	49450001	49500001	0.358434	Duroc
8	102150001	102200001	0.358382	Duroc
4	99700001	99750001	0.357977	Duroc
13	189750001	189800001	0.357934	Duroc
14	114350001	114400001	0.357895	Duroc
15	59200001	59250001	0.357895	Duroc
7	48700001	48750001	0.357759	Duroc
2	137300001	137350001	0.357576	Duroc
1	157000001	157050001	0.357143	Duroc
1	183600001	183650001	0.357143	Duroc
1	227050001	227100001	0.357143	Duroc
4	100350001	100400001	0.357143	Duroc
6	91550001	91600001	0.356643	Duroc
9	18900001	18950001	0.356436	Duroc
4	99950001	100000001	0.356322	Duroc
10	46650001	46700001	0.355828	Duroc
3	15400001	15450001	0.355789	Duroc
4	99750001	99800001	0.355014	Duroc
13	136750001	136800001	0.354839	Duroc
13	195300001	195350001	0.354839	Duroc
7	28500001	28550001	0.35443	Duroc
1	255950001	256000001	0.354167	Duroc
7	23200001	23250001	0.354167	Duroc
12	21650001	21700001	0.353659	Duroc
17	6750001	6800001	0.353604	Duroc
15	92100001	92150001	0.353535	Duroc
1	207350001	207400001	0.353333	Duroc
1	24300001	24350001	0.352941	Duroc
2	135750001	135800001	0.352941	Duroc
4	56800001	56850001	0.352617	Duroc
8	105950001	106000001	0.351942	Duroc
14	119000001	119050001	0.351598	Duroc
6	123900001	123950001	0.350877	Duroc
17	1850001	1900001	0.350588	Duroc
11	22000001	22050001	0.350427	Duroc
4	100200001	100250001	0.350181	Duroc
1	153000001	153050001	0.35	Duroc
15	98800001	98850001	0.35	Duroc
3	51300001	51350001	0.35	Duroc
3	49150001	49200001	0.34965	Duroc
8	104750001	104800001	0.349593	Duroc
18	46150001	46200001	0.349515	Duroc
4	124150001	124200001	0.347826	Duroc
6	89300001	89350001	0.347656	Duroc
4	128500001	128550001	0.347518	Duroc
3	116550001	116600001	0.347107	Duroc
4	85750001	85800001	0.347107	Duroc
4	128950001	129000001	0.347079	Duroc
6	93450001	93500001	0.346535	Duroc
7	50500001	50550001	0.345912	Duroc
3	49050001	49100001	0.345324	Duroc
12	13550001	13600001	0.345238	Duroc
3	94700001	94750001	0.345098	Duroc
15	28850001	28900001	0.344828	Duroc
11	47900001	47950001	0.344398	Duroc
12	12100001	12150001	0.344311	Duroc
16	19650001	19700001	0.344304	Duroc
1	201400001	201450001	0.34375	Duroc
9	85450001	85500001	0.34375	Duroc
15	95800001	95850001	0.343284	Duroc
3	14500001	14550001	0.34322	Duroc
3	93950001	94000001	0.34322	Duroc
9	48750001	48800001	0.343137	Duroc
3	97850001	97900001	0.343023	Duroc
13	195350001	195400001	0.342857	Duroc
1	158300001	158350001	0.342593	Duroc
4	124600001	124650001	0.342541	Duroc
14	71300001	71350001	0.342466	Duroc
1	23250001	23300001	0.342105	Duroc
4	99200001	99250001	0.341772	Duroc
14	92500001	92550001	0.341573	Duroc
1	67200001	67250001	0.341463	Duroc
1	95050001	95100001	0.340909	Duroc
5	33200001	33250001	0.340491	Duroc
17	52750001	52800001	0.340426	Duroc
3	33900001	33950001	0.340426	Duroc
6	4800001	4850001	0.340361	Duroc
10	47600001	47650001	0.340292	Duroc
13	78950001	79000001	0.340206	Duroc
14	92950001	93000001	0.340183	Duroc
9	84550001	84600001	0.340136	Duroc
15	79000001	79050001	0.340058	Duroc
17	6250001	6300001	0.338496	Duroc
1	182000001	182050001	0.337719	Duroc
14	126750001	126800001	0.337719	Duroc
2	7400001	7450001	0.337662	Duroc
3	93800001	93850001	0.337662	Duroc
8	32200001	32250001	0.337634	Duroc
16	15150001	15200001	0.337386	Duroc
15	131750001	131800001	0.337349	Duroc
6	91800001	91850001	0.336667	Duroc
4	121250001	121300001	0.336653	Duroc
7	52150001	52200001	0.336478	Duroc
17	21950001	22000001	0.336232	Duroc
7	22900001	22950001	0.335938	Duroc
4	129200001	129250001	0.335548	Duroc
6	111650001	111700001	0.335526	Duroc
6	89350001	89400001	0.335277	Duroc
8	39400001	39450001	0.33515	Duroc
7	67150001	67200001	0.334586	Duroc
1	206100001	206150001	0.333333	Duroc
12	17950001	18000001	0.333333	Duroc
17	6700001	6750001	0.333333	Duroc
3	96350001	96400001	0.333333	Duroc
6	124250001	124300001	0.333333	Duroc
6	37900001	37950001	0.333333	Duroc
6	26250001	26300001	0.332454	Duroc
11	30700001	30750001	0.331984	Duroc
1	93000001	93050001	0.331933	Duroc
18	28600001	28650001	0.331839	Duroc
6	166200001	166250001	0.331104	Duroc
7	50150001	50200001	0.331104	Duroc
8	75900001	75950001	0.330882	Duroc
17	60550001	60600001	0.330383	Duroc
9	49400001	49450001	0.330383	Duroc
2	29800001	29850001	0.330233	Duroc
3	49200001	49250001	0.330189	Duroc
1	206600001	206650001	0.33	Duroc
3	32300001	32350001	0.329843	Duroc
6	152550001	152600001	0.329457	Duroc
6	89400001	89450001	0.329412	Duroc
7	29150001	29200001	0.32899	Duroc
1	217100001	217150001	0.328947	Duroc
6	121750001	121800001	0.328889	Duroc
4	130150001	130200001	0.328877	Duroc
10	47400001	47450001	0.328814	Duroc
17	42700001	42750001	0.328571	Duroc
13	135950001	136000001	0.328467	Duroc
3	84800001	84850001	0.328358	Duroc
8	27900001	27950001	0.328084	Duroc
7	27900001	27950001	0.327913	Duroc
9	69750001	69800001	0.327381	Duroc
11	1600001	1650001	0.327273	Duroc
5	46600001	46650001	0.32716	Duroc
11	30500001	30550001	0.326733	Duroc
1	217850001	217900001	0.326389	Duroc
16	6300001	6350001	0.32618	Duroc
7	29250001	29300001	0.326019	Duroc
8	103600001	103650001	0.326007	Duroc
2	29850001	29900001	0.325758	Duroc
1	238150001	238200001	0.325581	Duroc
7	50100001	50150001	0.325373	Duroc
14	138200001	138250001	0.325167	Duroc
2	18300001	18350001	0.325	Duroc
16	19500001	19550001	0.324841	Duroc
16	22050001	22100001	0.324818	Duroc
5	12600001	12650001	0.324582	Duroc
5	85200001	85250001	0.324121	Duroc
18	16450001	16500001	0.324042	Duroc
11	2200001	2250001	0.323988	Duroc
1	197950001	198000001	0.323741	Duroc
15	129500001	129550001	0.323741	Duroc
1	156500001	156550001	0.323529	Duroc
5	101200001	101250001	0.323529	Duroc
17	5800001	5850001	0.323232	Duroc
18	45500001	45550001	0.323077	Duroc
6	90450001	90500001	0.323024	Duroc
1	95450001	95500001	0.322581	Duroc
14	121200001	121250001	0.322314	Duroc
1	138900001	138950001	0.321951	Duroc
2	28300001	28350001	0.321839	Duroc
14	97900001	97950001	0.321569	Duroc
1	80350001	80400001	0.321429	Duroc
17	45950001	46000001	0.321212	Duroc
3	103350001	103400001	0.321168	Duroc
3	93200001	93250001	0.32093	Duroc
15	47800001	47850001	0.320896	Duroc
15	113750001	113800001	0.320513	Duroc
3	126950001	127000001	0.320513	Duroc
12	44350001	44400001	0.320442	Duroc
1	194200001	194250001	0.32	Duroc
6	113550001	113600001	0.32	Duroc
8	79250001	79300001	0.32	Duroc
14	118750001	118800001	0.31941	Duroc
7	52000001	52050001	0.319249	Duroc
10	9500001	9550001	0.318996	Duroc
3	35450001	35500001	0.318841	Duroc
7	54900001	54950001	0.318841	Duroc
8	75600001	75650001	0.318548	Duroc
9	60800001	60850001	0.318436	Duroc
1	205550001	205600001	0.318386	Duroc
13	195250001	195300001	0.318302	Duroc
14	106450001	106500001	0.318182	Duroc
13	188550001	188600001	0.318033	Duroc
13	140800001	140850001	0.317647	Duroc
7	50550001	50600001	0.31761	Duroc
6	38250001	38300001	0.317597	Duroc
14	95950001	96000001	0.317406	Duroc
13	42450001	42500001	0.317241	Duroc
6	113250001	113300001	0.316667	Duroc
15	64900001	64950001	0.316456	Duroc
5	37950001	38000001	0.316456	Duroc
13	66750001	66800001	0.316418	Duroc
11	1750001	1800001	0.315789	Duroc
17	16350001	16400001	0.315789	Duroc
3	50850001	50900001	0.315789	Duroc
7	29050001	29100001	0.315642	Duroc
1	258850001	258900001	0.315152	Duroc
9	80900001	80950001	0.314917	Duroc
4	103500001	103550001	0.314647	Duroc
8	104900001	104950001	0.314159	Duroc
8	39350001	39400001	0.31405	Duroc
5	9100001	9150001	0.313953	Duroc
1	206200001	206250001	0.313869	Duroc
5	101250001	101300001	0.313869	Duroc
17	6350001	6400001	0.313725	Duroc
6	89600001	89650001	0.313433	Duroc
8	103750001	103800001	0.312865	Duroc
1	160300001	160350001	0.3125	Duroc
18	54250001	54300001	0.3125	Duroc
12	44050001	44100001	0.312303	Duroc
9	49700001	49750001	0.312183	Duroc
18	17150001	17200001	0.312169	Duroc
6	143200001	143250001	0.311927	Duroc
2	84200001	84250001	0.311828	Duroc
4	99500001	99550001	0.311828	Duroc
6	86250001	86300001	0.311798	Duroc
11	68250001	68300001	0.311538	Duroc
2	135950001	136000001	0.311448	Duroc
12	5200001	5250001	0.311355	Duroc
18	47750001	47800001	0.311189	Duroc
6	84350001	84400001	0.311111	Duroc
4	130000001	130050001	0.31106	Duroc
1	157500001	157550001	0.310345	Duroc
15	43950001	44000001	0.310345	Duroc
9	71300001	71350001	0.310345	Duroc
4	124200001	124250001	0.310145	Duroc
13	67700001	67750001	0.310127	Duroc
2	26800001	26850001	0.31	Duroc
2	137550001	137600001	0.309816	Duroc
6	89800001	89850001	0.309677	Duroc
5	46850001	46900001	0.309645	Duroc
10	47300001	47350001	0.309368	Duroc
3	48750001	48800001	0.309278	Duroc
6	5050001	5100001	0.309148	Duroc
17	42250001	42300001	0.309091	Duroc
1	53600001	53650001	0.309028	Duroc
1	79250001	79300001	0.308725	Duroc
11	2450001	2500001	0.308511	Duroc
1	195000001	195050001	0.307692	Duroc
6	84550001	84600001	0.307692	Duroc
6	93650001	93700001	0.307692	Duroc
10	67850001	67900001	0.307453	Duroc
14	96450001	96500001	0.307292	Duroc
10	12450001	12500001	0.306709	Duroc
18	46450001	46500001	0.30663	Duroc
4	58600001	58650001	0.306452	Duroc
10	47450001	47500001	0.306291	Duroc
5	19250001	19300001	0.30597	Duroc
12	3400001	3450001	0.305921	Duroc
1	115250001	115300001	0.305556	Duroc
11	2400001	2450001	0.305019	Duroc
7	51800001	51850001	0.304965	Duroc
1	256450001	256500001	0.304348	Duroc
9	84600001	84650001	0.303922	Duroc
10	49550001	49600001	0.303867	Duroc
16	65000001	65050001	0.303704	Duroc
1	178300001	178350001	0.303665	Duroc
3	34000001	34050001	0.303448	Duroc
7	104400001	104450001	0.30303	Duroc
17	6400001	6450001	0.302326	Duroc
8	67350001	67400001	0.302013	Duroc
4	130400001	130450001	0.301724	Duroc
8	102350001	102400001	0.301724	Duroc
6	92550001	92600001	0.301136	Duroc
4	128800001	128850001	0.300699	Duroc
9	21550001	21600001	0.300412	Duroc
1	160350001	160400001	0.3	Duroc
1	160400001	160450001	0.3	Duroc
1	194100001	194150001	0.3	Duroc
9	90650001	90700001	0.3	Duroc
1	56800001	56850001	0.299595	Duroc
15	22900001	22950001	0.299465	Duroc
12	3350001	3400001	0.29927	Duroc
14	96550001	96600001	0.29927	Duroc
5	8450001	8500001	0.29927	Duroc
2	81950001	82000001	0.299145	Duroc
14	93550001	93600001	0.299065	Duroc
13	193500001	193550001	0.298893	Duroc
1	259350001	259400001	0.298725	Duroc
9	82850001	82900001	0.298701	Duroc
8	92450001	92500001	0.298667	Duroc
15	1750001	1800001	0.298643	Duroc
6	123750001	123800001	0.298507	Duroc
6	150900001	150950001	0.298507	Duroc
13	42500001	42550001	0.298429	Duroc
18	46200001	46250001	0.298165	Duroc
8	50050001	50100001	0.298077	Duroc
1	206650001	206700001	0.298039	Duroc
6	23750001	23800001	0.297688	Duroc
4	19450001	19500001	0.297414	Duroc
2	21850001	21900001	0.296912	Duroc
8	27050001	27100001	0.296875	Duroc
13	74900001	74950001	0.296774	Duroc
1	205100001	205150001	0.296578	Duroc
4	129150001	129200001	0.296552	Duroc
10	6350001	6400001	0.296471	Duroc
11	68200001	68250001	0.296375	Duroc
12	25250001	25300001	0.296296	Duroc
12	26200001	26250001	0.296296	Duroc
13	66700001	66750001	0.296117	Duroc
1	208350001	208400001	0.295652	Duroc
2	14500001	14550001	0.295455	Duroc
11	44850001	44900001	0.295337	Duroc
3	46400001	46450001	0.294798	Duroc
14	71550001	71600001	0.294737	Duroc
15	20050001	20100001	0.294416	Duroc
15	136350001	136400001	0.294326	Duroc
13	92000001	92050001	0.293706	Duroc
15	52550001	52600001	0.293617	Duroc
6	127150001	127200001	0.293617	Duroc
2	27250001	27300001	0.293578	Duroc
5	85050001	85100001	0.293532	Duroc
9	91650001	91700001	0.293233	Duroc
13	122950001	123000001	0.293103	Duroc
6	85400001	85450001	0.293103	Duroc
13	68350001	68400001	0.292683	Duroc
17	4500001	4550001	0.292683	Duroc
8	38350001	38400001	0.292683	Duroc
14	120300001	120350001	0.292359	Duroc
2	136250001	136300001	0.292308	Duroc
6	40650001	40700001	0.291878	Duroc
1	151400001	151450001	0.291667	Duroc
15	90050001	90100001	0.291667	Duroc
6	145200001	145250001	0.291667	Duroc
9	91800001	91850001	0.291667	Duroc
8	15950001	16000001	0.291581	Duroc
14	93950001	94000001	0.291457	Duroc
1	19050001	19100001	0.291291	Duroc
13	650001	700001	0.291262	Duroc
8	31900001	31950001	0.291196	Duroc
10	6150001	6200001	0.291176	Duroc
14	94550001	94600001	0.291139	Duroc
4	121400001	121450001	0.291105	Duroc
11	16700001	16750001	0.291096	Duroc
4	130750001	130800001	0.290698	Duroc
18	50150001	50200001	0.29064	Duroc
11	48200001	48250001	0.290419	Duroc
18	8000001	8050001	0.290179	Duroc
18	48350001	48400001	0.289963	Duroc
1	154200001	154250001	0.289855	Duroc
3	49450001	49500001	0.289855	Duroc
9	48800001	48850001	0.289855	Duroc
14	10900001	10950001	0.28972	Duroc
7	25350001	25400001	0.289634	Duroc
5	46750001	46800001	0.289062	Duroc
1	29000001	29050001	0.288732	Duroc
6	88700001	88750001	0.288591	Duroc
1	150050001	150100001	0.288538	Duroc
1	206700001	206750001	0.287958	Duroc
2	87500001	87550001	0.287879	Duroc
8	32000001	32050001	0.28777	Duroc
8	124800001	124850001	0.287411	Duroc
15	36800001	36850001	0.287313	Duroc
9	600001	650001	0.287129	Duroc
7	67400001	67450001	0.286957	Duroc
15	90150001	90200001	0.286517	Duroc
14	102600001	102650001	0.28629	Duroc
1	269100001	269150001	0.285714	Duroc
15	138050001	138100001	0.285714	Duroc
17	17050001	17100001	0.285714	Duroc
17	20800001	20850001	0.285714	Duroc
2	30250001	30300001	0.285714	Duroc
9	92200001	92250001	0.285714	Duroc
3	1700001	1750001	0.285285	Duroc
11	31300001	31350001	0.284974	Duroc
11	19050001	19100001	0.284615	Duroc
13	68300001	68350001	0.284615	Duroc
8	16100001	16150001	0.284615	Duroc
5	48950001	49000001	0.284211	Duroc
11	18700001	18750001	0.283784	Duroc
9	80850001	80900001	0.283688	Duroc
3	114600001	114650001	0.283654	Duroc
12	45050001	45100001	0.283582	Duroc
7	24100001	24150001	0.283582	Duroc
5	75900001	75950001	0.283019	Duroc
7	89700001	89750001	0.283019	Duroc
7	50700001	50750001	0.282958	Duroc
3	103400001	103450001	0.282799	Duroc
10	14600001	14650001	0.282609	Duroc
13	9900001	9950001	0.282548	Duroc
13	750001	800001	0.282511	Duroc
15	132100001	132150001	0.282511	Duroc
4	40600001	40650001	0.282209	Duroc
7	28200001	28250001	0.282209	Duroc
4	26400001	26450001	0.282178	Duroc
1	261600001	261650001	0.282132	Duroc
15	50300001	50350001	0.282051	Duroc
7	29000001	29050001	0.28169	Duroc
2	30150001	30200001	0.28125	Duroc
11	31750001	31800001	0.280992	Duroc
5	61800001	61850001	0.280977	Duroc
14	98850001	98900001	0.280973	Duroc
9	23400001	23450001	0.280952	Duroc
1	102500001	102550001	0.280702	Duroc
13	184150001	184200001	0.280193	Duroc
3	26450001	26500001	0.280182	Duroc
11	30800001	30850001	0.28	Duroc
8	102800001	102850001	0.28	Duroc
7	23500001	23550001	0.279743	Duroc
8	105850001	105900001	0.279693	Duroc
11	22500001	22550001	0.27933	Duroc
8	135850001	135900001	0.279245	Duroc
11	30600001	30650001	0.279221	Duroc
9	48600001	48650001	0.279121	Duroc
15	89200001	89250001	0.27907	Duroc
8	77550001	77600001	0.278302	Duroc
10	57000001	57050001	0.278261	Duroc
1	220300001	220350001	0.277778	Duroc
15	106750001	106800001	0.277778	Duroc
13	199550001	199600001	0.277533	Duroc
9	107750001	107800001	0.277333	Duroc
15	60800001	60850001	0.277259	Duroc
18	48500001	48550001	0.276803	Duroc
13	83750001	83800001	0.276786	Duroc
6	26850001	26900001	0.276667	Duroc
17	3750001	3800001	0.276451	Duroc
9	121550001	121600001	0.276423	Duroc
11	31000001	31050001	0.275862	Duroc
6	112100001	112150001	0.275862	Duroc
14	119350001	119400001	0.275362	Duroc
11	2500001	2550001	0.275229	Duroc
1	208800001	208850001	0.275168	Duroc
5	77550001	77600001	0.27512	Duroc
13	15000001	15050001	0.275064	Duroc
15	134100001	134150001	0.274949	Duroc
14	116750001	116800001	0.27476	Duroc
17	6200001	6250001	0.274691	Duroc
8	102400001	102450001	0.274468	Duroc
1	255850001	255900001	0.274436	Duroc
1	235450001	235500001	0.27439	Duroc
4	103450001	103500001	0.274376	Duroc
3	91200001	91250001	0.274262	Duroc
14	118550001	118600001	0.274151	Duroc
16	73700001	73750001	0.274074	Duroc
15	7900001	7950001	0.274059	Duroc
2	107350001	107400001	0.273684	Duroc
13	117800001	117850001	0.273504	Duroc
4	58650001	58700001	0.273469	Duroc
17	60700001	60750001	0.273381	Duroc
1	261000001	261050001	0.273333	Duroc
7	48650001	48700001	0.272917	Duroc
13	185500001	185550001	0.272901	Duroc
1	164150001	164200001	0.272727	Duroc
13	188750001	188800001	0.272727	Duroc
2	43100001	43150001	0.272727	Duroc
2	48600001	48650001	0.272727	Duroc
7	29900001	29950001	0.272152	Duroc
6	4900001	4950001	0.272059	Duroc
14	118200001	118250001	0.271676	Duroc
5	77950001	78000001	0.271663	Duroc
18	28550001	28600001	0.27163	Duroc
14	136350001	136400001	0.271605	Duroc
4	20300001	20350001	0.271242	Duroc
1	26800001	26850001	0.271084	Duroc
12	50800001	50850001	0.271028	Duroc
7	50450001	50500001	0.270833	Duroc
8	47300001	47350001	0.270548	Duroc
3	11650001	11700001	0.27027	Duroc
4	109350001	109400001	0.270161	Duroc
2	29900001	29950001	0.269841	Duroc
2	43050001	43100001	0.269841	Duroc
14	92550001	92600001	0.269565	Duroc
4	94050001	94100001	0.269565	Duroc
6	71050001	71100001	0.269231	Duroc
15	134050001	134100001	0.26893	Duroc
13	77700001	77750001	0.268817	Duroc
15	81350001	81400001	0.268817	Duroc
14	119050001	119100001	0.268519	Duroc
9	30850001	30900001	0.268519	Duroc
9	800001	850001	0.268456	Duroc
10	47250001	47300001	0.268333	Duroc
11	43450001	43500001	0.268293	Duroc
6	144750001	144800001	0.267857	Duroc
13	206700001	206750001	0.26776	Duroc
2	30200001	30250001	0.267045	Duroc
7	79950001	80000001	0.267045	Duroc
12	37650001	37700001	0.266667	Duroc
4	94200001	94250001	0.266667	Duroc
9	21200001	21250001	0.266504	Duroc
3	93300001	93350001	0.266234	Duroc
10	68650001	68700001	0.265823	Duroc
3	15650001	15700001	0.265789	Duroc
13	185700001	185750001	0.265714	Duroc
1	257300001	257350001	0.2657	Duroc
9	61100001	61150001	0.265625	Duroc
1	225450001	225500001	0.26506	Duroc
2	136150001	136200001	0.264916	Duroc
13	39150001	39200001	0.264706	Duroc
4	85350001	85400001	0.264368	Duroc
7	23450001	23500001	0.264228	Duroc
13	188350001	188400001	0.264214	Duroc
2	54500001	54550001	0.264151	Duroc
2	136300001	136350001	0.263889	Duroc
7	114350001	114400001	0.263393	Duroc
18	22000001	22050001	0.263158	Duroc
2	136900001	136950001	0.262712	Duroc
9	78200001	78250001	0.262712	Duroc
15	32650001	32700001	0.262411	Duroc
4	34850001	34900001	0.262376	Duroc
3	12850001	12900001	0.26226	Duroc
6	30700001	30750001	0.262238	Duroc
6	38350001	38400001	0.261905	Duroc
6	90100001	90150001	0.261682	Duroc
1	255300001	255350001	0.261628	Duroc
4	101550001	101600001	0.261538	Duroc
1	161750001	161800001	0.261411	Duroc
9	96450001	96500001	0.261194	Duroc
7	27850001	27900001	0.26087	Duroc
9	130000001	130050001	0.260714	Duroc
3	11750001	11800001	0.260638	Duroc
14	61900001	61950001	0.260504	Duroc
6	115400001	115450001	0.260204	Duroc
12	38850001	38900001	0.26	Duroc
13	184750001	184800001	0.26	Duroc
16	72400001	72450001	0.259887	Duroc
4	103800001	103850001	0.259615	Duroc
1	82850001	82900001	0.259542	Duroc
9	10150001	10200001	0.258772	Duroc
8	105900001	105950001	0.258567	Duroc
7	50000001	50050001	0.258475	Duroc
18	49950001	50000001	0.257919	Duroc
1	206350001	206400001	0.257812	Duroc
7	114500001	114550001	0.257812	Duroc
16	47700001	47750001	0.257778	Duroc
3	81750001	81800001	0.257732	Duroc
9	90700001	90750001	0.257669	Duroc
9	90100001	90150001	0.257576	Duroc
14	136300001	136350001	0.257485	Duroc
14	118400001	118450001	0.257384	Duroc
12	45550001	45600001	0.257143	Duroc
6	144800001	144850001	0.257143	Duroc
13	27300001	27350001	0.256983	Duroc
9	77200001	77250001	0.256757	Duroc
6	150150001	150200001	0.256445	Duroc
9	300001	350001	0.256198	Duroc
9	71050001	71100001	0.255906	Duroc
1	198550001	198600001	0.255814	Duroc
5	41300001	41350001	0.255814	Duroc
11	67850001	67900001	0.255747	Duroc
16	55850001	55900001	0.255708	Duroc
13	186300001	186350001	0.255605	Duroc
12	13750001	13800001	0.255435	Duroc
1	243550001	243600001	0.255396	Duroc
1	149700001	149750001	0.255208	Duroc
12	3450001	3500001	0.255102	Duroc
18	23000001	23050001	0.254967	Duroc
1	66850001	66900001	0.254902	Duroc
2	135900001	135950001	0.254902	Duroc
1	28300001	28350001	0.254826	Duroc
5	67300001	67350001	0.254658	Duroc
1	269800001	269850001	0.25463	Duroc
13	64850001	64900001	0.25463	Duroc
13	6100001	6150001	0.25462	Duroc
13	77800001	77850001	0.254545	Duroc
1	65200001	65250001	0.254386	Duroc
2	124700001	124750001	0.254237	Duroc
1	265600001	265650001	0.254167	Duroc
6	94600001	94650001	0.254167	Duroc
11	52200001	52250001	0.254098	Duroc
18	44150001	44200001	0.254072	Duroc
16	70050001	70100001	0.253927	Duroc
14	96100001	96150001	0.253886	Duroc
2	136400001	136450001	0.253846	Duroc
9	112500001	112550001	0.253823	Duroc
8	31850001	31900001	0.253807	Duroc
4	94600001	94650001	0.253731	Duroc
16	18850001	18900001	0.253304	Duroc
15	76750001	76800001	0.253165	Duroc
8	105400001	105450001	0.253165	Duroc
9	48100001	48150001	0.252941	Duroc
4	98250001	98300001	0.252632	Duroc
7	65500001	65550001	0.252632	Duroc
11	43550001	43600001	0.252577	Duroc
15	113850001	113900001	0.252525	Duroc
13	10800001	10850001	0.252459	Duroc
13	4500001	4550001	0.252252	Duroc
18	5600001	5650001	0.252252	Duroc
7	45500001	45550001	0.252049	Duroc
3	25000001	25050001	0.251852	Duroc
9	87950001	88000001	0.251256	Duroc
15	20550001	20600001	0.251101	Duroc
13	117750001	117800001	0.251046	Duroc
6	4850001	4900001	0.250965	Duroc
9	21150001	21200001	0.250804	Duroc
1	155800001	155850001	0.25	Duroc
1	156450001	156500001	0.25	Duroc
1	193900001	193950001	0.25	Duroc
1	197750001	197800001	0.25	Duroc
1	201650001	201700001	0.25	Duroc
1	230650001	230700001	0.25	Duroc
1	255650001	255700001	0.25	Duroc
13	129450001	129500001	0.25	Duroc
13	66300001	66350001	0.25	Duroc
14	102450001	102500001	0.25	Duroc
16	18050001	18100001	0.25	Duroc
18	45650001	45700001	0.25	Duroc
2	81850001	81900001	0.25	Duroc
3	45650001	45700001	0.25	Duroc
5	85550001	85600001	0.25	Duroc
5	93350001	93400001	0.25	Duroc
6	30250001	30300001	0.25	Duroc
8	130150001	130200001	0.25	Duroc
9	113050001	113100001	0.25	Duroc
9	18850001	18900001	0.25	Duroc
9	40150001	40200001	0.24924	Duroc
15	26250001	26300001	0.249057	Duroc
8	105200001	105250001	0.249012	Duroc
1	257100001	257150001	0.248837	Duroc
1	258900001	258950001	0.248804	Duroc
11	28500001	28550001	0.248485	Duroc
3	65400001	65450001	0.248366	Duroc
5	82550001	82600001	0.248322	Duroc
8	31750001	31800001	0.248322	Duroc
12	56400001	56450001	0.248227	Duroc
6	27350001	27400001	0.24812	Duroc
15	81200001	81250001	0.248	Duroc
7	10700001	10750001	0.247863	Duroc
18	16550001	16600001	0.247807	Duroc
8	11900001	11950001	0.247748	Duroc
10	38700001	38750001	0.247492	Duroc
2	136850001	136900001	0.247492	Duroc
14	93050001	93100001	0.247312	Duroc
6	71150001	71200001	0.247191	Duroc
15	91450001	91500001	0.247059	Duroc
2	42650001	42700001	0.246988	Duroc
9	85350001	85400001	0.246914	Duroc
15	21200001	21250001	0.246851	Duroc
17	60450001	60500001	0.246622	Duroc
5	79250001	79300001	0.246418	Duroc
3	12750001	12800001	0.246305	Duroc
2	106300001	106350001	0.246154	Duroc
4	35000001	35050001	0.246154	Duroc
13	199100001	199150001	0.246073	Duroc
18	32900001	32950001	0.245902	Duroc
15	129450001	129500001	0.24581	Duroc
10	55200001	55250001	0.245575	Duroc
10	8050001	8100001	0.245409	Duroc
4	84450001	84500001	0.245283	Duroc
6	126100001	126150001	0.244713	Duroc
1	49500001	49550001	0.244681	Duroc
15	83000001	83050001	0.244604	Duroc
2	87750001	87800001	0.244514	Duroc
16	72350001	72400001	0.244344	Duroc
1	272350001	272400001	0.244275	Duroc
5	87650001	87700001	0.244275	Duroc
3	69200001	69250001	0.243902	Duroc
3	90650001	90700001	0.243902	Duroc
1	253350001	253400001	0.24386	Duroc
1	52250001	52300001	0.243655	Duroc
9	97300001	97350001	0.243655	Duroc
4	20150001	20200001	0.243636	Duroc
11	23900001	23950001	0.243523	Duroc
6	85350001	85400001	0.243478	Duroc
13	167150001	167200001	0.243243	Duroc
15	98650001	98700001	0.243243	Duroc
4	98350001	98400001	0.243243	Duroc
13	177250001	177300001	0.243151	Duroc
15	59950001	60000001	0.243119	Duroc
10	46300001	46350001	0.243056	Duroc
14	66700001	66750001	0.242718	Duroc
8	15900001	15950001	0.242697	Duroc
3	111850001	111900001	0.242604	Duroc
3	55000001	55050001	0.242604	Duroc
9	40000001	40050001	0.242424	Duroc
16	70350001	70400001	0.242366	Duroc
4	99000001	99050001	0.242291	Duroc
13	27000001	27050001	0.242206	Duroc
11	31600001	31650001	0.241935	Duroc
7	76800001	76850001	0.241803	Duroc
1	18150001	18200001	0.24115	Duroc
1	105750001	105800001	0.240876	Duroc
13	96050001	96100001	0.240741	Duroc
14	95800001	95850001	0.240741	Duroc
2	42450001	42500001	0.240741	Duroc
2	114650001	114700001	0.240664	Duroc
7	85050001	85100001	0.240602	Duroc
18	50350001	50400001	0.240506	Duroc
8	18200001	18250001	0.240326	Duroc
12	12200001	12250001	0.24031	Duroc
1	220650001	220700001	0.24	Duroc
13	154200001	154250001	0.24	Duroc
4	85650001	85700001	0.24	Duroc
3	26900001	26950001	0.239787	Duroc
5	62400001	62450001	0.239709	Duroc
10	49750001	49800001	0.2397	Duroc
13	62450001	62500001	0.239521	Duroc
4	14400001	14450001	0.239496	Duroc
6	166250001	166300001	0.239482	Duroc
4	103600001	103650001	0.239411	Duroc
1	27700001	27750001	0.239329	Duroc
1	265000001	265050001	0.239203	Duroc
17	42050001	42100001	0.23913	Duroc
11	40000001	40050001	0.239075	Duroc
11	3400001	3450001	0.238866	Duroc
2	52800001	52850001	0.238739	Duroc
6	36800001	36850001	0.23871	Duroc
12	14900001	14950001	0.238636	Duroc
17	43000001	43050001	0.238636	Duroc
3	29300001	29350001	0.238596	Duroc
14	11350001	11400001	0.238095	Duroc
1	263700001	263750001	0.237805	Duroc
9	77450001	77500001	0.237762	Duroc
14	98800001	98850001	0.237705	Duroc
8	17400001	17450001	0.237569	Duroc
18	36950001	37000001	0.236842	Duroc
1	197600001	197650001	0.236607	Duroc
3	48850001	48900001	0.236559	Duroc
4	104100001	104150001	0.236559	Duroc
6	79400001	79450001	0.236364	Duroc
12	34350001	34400001	0.236318	Duroc
3	48650001	48700001	0.236264	Duroc
13	77450001	77500001	0.236111	Duroc
3	99050001	99100001	0.235849	Duroc
14	71350001	71400001	0.235808	Duroc
11	3350001	3400001	0.235714	Duroc
4	123550001	123600001	0.235622	Duroc
14	63600001	63650001	0.235556	Duroc
15	136150001	136200001	0.235521	Duroc
4	34450001	34500001	0.235474	Duroc
1	103300001	103350001	0.235294	Duroc
1	272250001	272300001	0.235294	Duroc
9	48500001	48550001	0.235294	Duroc
13	62500001	62550001	0.235119	Duroc
1	2300001	2350001	0.234987	Duroc
3	31100001	31150001	0.234649	Duroc
13	181950001	182000001	0.234483	Duroc
13	25850001	25900001	0.234409	Duroc
13	188450001	188500001	0.234177	Duroc
4	78000001	78050001	0.234097	Duroc
4	41150001	41200001	0.233974	Duroc
8	4150001	4200001	0.233766	Duroc
15	80600001	80650001	0.233696	Duroc
5	36150001	36200001	0.233696	Duroc
15	45550001	45600001	0.23356	Duroc
13	150300001	150350001	0.233503	Duroc
11	22150001	22200001	0.233415	Duroc
13	201650001	201700001	0.233333	Duroc
5	93150001	93200001	0.233333	Duroc
6	123950001	124000001	0.233251	Duroc
2	127000001	127050001	0.233051	Duroc
7	24850001	24900001	0.232342	Duroc
18	37950001	38000001	0.232143	Duroc
1	192200001	192250001	0.232	Duroc
9	9600001	9650001	0.231818	Duroc
15	121300001	121350001	0.231672	Duroc
9	88050001	88100001	0.231579	Duroc
9	127400001	127450001	0.231504	Duroc
11	44900001	44950001	0.231429	Duroc
13	93550001	93600001	0.231343	Duroc
1	95000001	95050001	0.231214	Duroc
3	21000001	21050001	0.231183	Duroc
7	50400001	50450001	0.231092	Duroc
1	197650001	197700001	0.230769	Duroc
12	44000001	44050001	0.230769	Duroc
6	8800001	8850001	0.230769	Duroc
8	106500001	106550001	0.230769	Duroc
8	75500001	75550001	0.230769	Duroc
3	27100001	27150001	0.230576	Duroc
18	26600001	26650001	0.230366	Duroc
13	65200001	65250001	0.23	Duroc
6	93300001	93350001	0.23	Duroc
11	1650001	1700001	0.22973	Duroc
10	28100001	28150001	0.229675	Duroc
11	59700001	59750001	0.229358	Duroc
3	26100001	26150001	0.229117	Duroc
15	89350001	89400001	0.22905	Duroc
6	125450001	125500001	0.22905	Duroc
13	182000001	182050001	0.229008	Duroc
5	86800001	86850001	0.22898	Duroc
12	12750001	12800001	0.228916	Duroc
14	97700001	97750001	0.228682	Duroc
1	52150001	52200001	0.228637	Duroc
1	50150001	50200001	0.228571	Duroc
3	35000001	35050001	0.228571	Duroc
6	87150001	87200001	0.228571	Duroc
13	204500001	204550001	0.228495	Duroc
7	51850001	51900001	0.228324	Duroc
13	186200001	186250001	0.228216	Duroc
7	17750001	17800001	0.22807	Duroc
5	71750001	71800001	0.227799	Duroc
12	21600001	21650001	0.227692	Duroc
14	98350001	98400001	0.227642	Duroc
18	8250001	8300001	0.227557	Duroc
2	54400001	54450001	0.227545	Duroc
10	45500001	45550001	0.227273	Duroc
4	82500001	82550001	0.227273	Duroc
7	76950001	77000001	0.227273	Duroc
10	47950001	48000001	0.227184	Duroc
6	125250001	125300001	0.227053	Duroc
15	135750001	135800001	0.226974	Duroc
17	4600001	4650001	0.226688	Duroc
14	96000001	96050001	0.226667	Duroc
6	108450001	108500001	0.226667	Duroc
7	76450001	76500001	0.226667	Duroc
17	4700001	4750001	0.226629	Duroc
1	261100001	261150001	0.226601	Duroc
1	257200001	257250001	0.226586	Duroc
17	7000001	7050001	0.226537	Duroc
14	120900001	120950001	0.226415	Duroc
6	90000001	90050001	0.226415	Duroc
1	2150001	2200001	0.226378	Duroc
16	57250001	57300001	0.226087	Duroc
16	32300001	32350001	0.225962	Duroc
9	21000001	21050001	0.225926	Duroc
6	166850001	166900001	0.225877	Duroc
17	16800001	16850001	0.225806	Duroc
13	117550001	117600001	0.225564	Duroc
6	93800001	93850001	0.225275	Duroc
4	95000001	95050001	0.225166	Duroc
5	66600001	66650001	0.225146	Duroc
14	118700001	118750001	0.225108	Duroc
1	25450001	25500001	0.225064	Duroc
5	17900001	17950001	0.225	Duroc
13	203800001	203850001	0.224852	Duroc
13	6150001	6200001	0.224662	Duroc
12	14650001	14700001	0.224622	Duroc
12	17900001	17950001	0.22449	Duroc
9	21100001	21150001	0.22439	Duroc
6	27400001	27450001	0.224359	Duroc
1	256150001	256200001	0.224299	Duroc
2	7000001	7050001	0.224299	Duroc
3	15800001	15850001	0.224299	Duroc
5	38550001	38600001	0.224299	Duroc
1	260600001	260650001	0.224138	Duroc
14	11300001	11350001	0.224096	Duroc
5	85150001	85200001	0.223919	Duroc
13	26850001	26900001	0.223744	Duroc
18	28700001	28750001	0.223684	Duroc
8	34800001	34850001	0.223602	Duroc
9	10100001	10150001	0.223368	Duroc
5	33450001	33500001	0.223333	Duroc
2	136050001	136100001	0.22332	Duroc
1	102600001	102650001	0.223301	Duroc
12	3700001	3750001	0.223077	Duroc
11	30950001	31000001	0.223048	Duroc
5	78000001	78050001	0.223039	Duroc
1	255200001	255250001	0.22293	Duroc
8	7550001	7600001	0.222846	Duroc
8	125250001	125300001	0.222826	Duroc
9	107950001	108000001	0.222566	Duroc
1	13650001	13700001	0.222423	Duroc
1	195750001	195800001	0.222222	Duroc
1	79300001	79350001	0.222222	Duroc
4	97200001	97250001	0.222222	Duroc
5	46250001	46300001	0.222222	Duroc
6	164200001	164250001	0.222222	Duroc
8	27850001	27900001	0.222222	Duroc
4	129000001	129050001	0.221865	Duroc
1	650001	700001	0.221622	Duroc
9	86300001	86350001	0.221591	Duroc
7	48450001	48500001	0.22158	Duroc
18	41050001	41100001	0.221538	Duroc
4	118950001	119000001	0.221418	Duroc
8	50200001	50250001	0.221344	Duroc
6	23800001	23850001	0.221184	Duroc
14	117050001	117100001	0.221106	Duroc
1	19100001	19150001	0.221095	Duroc
1	19200001	19250001	0.221053	Duroc
1	78800001	78850001	0.22093	Duroc
3	5900001	5950001	0.22093	Duroc
10	14650001	14700001	0.220833	Duroc
17	4550001	4600001	0.220779	Duroc
2	137700001	137750001	0.220708	Duroc
10	47200001	47250001	0.22069	Duroc
5	9800001	9850001	0.220588	Duroc
8	105600001	105650001	0.220544	Duroc
1	52200001	52250001	0.220408	Duroc
12	21700001	21750001	0.220339	Duroc
10	47900001	47950001	0.22028	Duroc
2	27300001	27350001	0.220096	Duroc
3	15450001	15500001	0.220056	Duroc
15	98950001	99000001	0.22	Duroc
16	25900001	25950001	0.219955	Duroc
2	7350001	7400001	0.21978	Duroc
6	111850001	111900001	0.21978	Duroc
15	20600001	20650001	0.219697	Duroc
4	63250001	63300001	0.219512	Duroc
1	28650001	28700001	0.219436	Duroc
11	29850001	29900001	0.219424	Duroc
3	90800001	90850001	0.219409	Duroc
11	56300001	56350001	0.219355	Duroc
9	87000001	87050001	0.219355	Duroc
13	27350001	27400001	0.218954	Duroc
1	260400001	260450001	0.218935	Duroc
12	33350001	33400001	0.218894	Duroc
6	121800001	121850001	0.21875	Duroc
11	67600001	67650001	0.218688	Duroc
1	1100001	1150001	0.21865	Duroc
11	68700001	68750001	0.218623	Duroc
8	66900001	66950001	0.218543	Duroc
16	19800001	19850001	0.218391	Duroc
13	63100001	63150001	0.218362	Duroc
3	24850001	24900001	0.218289	Duroc
7	79850001	79900001	0.218182	Duroc
13	94750001	94800001	0.217993	Duroc
10	14550001	14600001	0.217949	Duroc
3	28450001	28500001	0.217877	Duroc
14	94500001	94550001	0.217557	Duroc
6	90750001	90800001	0.217391	Duroc
7	84050001	84100001	0.217391	Duroc
10	46250001	46300001	0.21727	Duroc
2	124750001	124800001	0.217054	Duroc
18	45200001	45250001	0.216931	Duroc
3	94050001	94100001	0.216912	Duroc
1	183550001	183600001	0.216867	Duroc
13	42250001	42300001	0.216867	Duroc
4	82450001	82500001	0.216867	Duroc
6	79700001	79750001	0.216867	Duroc
4	128850001	128900001	0.216802	Duroc
7	28050001	28100001	0.21673	Duroc
6	132650001	132700001	0.21671	Duroc
2	30450001	30500001	0.216667	Duroc
2	126750001	126800001	0.21659	Duroc
9	128300001	128350001	0.216495	Duroc
6	57450001	57500001	0.216374	Duroc
9	82150001	82200001	0.216359	Duroc
15	23900001	23950001	0.216312	Duroc
14	104750001	104800001	0.216279	Duroc
10	50550001	50600001	0.216216	Duroc
18	25500001	25550001	0.216216	Duroc
2	6900001	6950001	0.216117	Duroc
1	10550001	10600001	0.215983	Duroc
6	22900001	22950001	0.215933	Duroc
1	194250001	194300001	0.215909	Duroc
13	72750001	72800001	0.215827	Duroc
9	119600001	119650001	0.215805	Duroc
5	18200001	18250001	0.215753	Duroc
5	93300001	93350001	0.215753	Duroc
1	159750001	159800001	0.215686	Duroc
15	110050001	110100001	0.215686	Duroc
4	101950001	102000001	0.215548	Duroc
15	58700001	58750001	0.215496	Duroc
13	188600001	188650001	0.215488	Duroc
15	99250001	99300001	0.215385	Duroc
14	118950001	119000001	0.215339	Duroc
4	42700001	42750001	0.21519	Duroc
13	19600001	19650001	0.21513	Duroc
16	6700001	6750001	0.215084	Duroc
4	128550001	128600001	0.214953	Duroc
1	162900001	162950001	0.214545	Duroc
12	44150001	44200001	0.214286	Duroc
2	82000001	82050001	0.214286	Duroc
6	85450001	85500001	0.214286	Duroc
8	35150001	35200001	0.214286	Duroc
17	52900001	52950001	0.214008	Duroc
10	45200001	45250001	0.213974	Duroc
1	257250001	257300001	0.213953	Duroc
10	47800001	47850001	0.21366	Duroc
6	156900001	156950001	0.213592	Duroc
13	22650001	22700001	0.213531	Duroc
1	182950001	183000001	0.213115	Duroc
2	135450001	135500001	0.213033	Duroc
6	25750001	25800001	0.213033	Duroc
13	161250001	161300001	0.213018	Duroc
6	85950001	86000001	0.212963	Duroc
6	89550001	89600001	0.212963	Duroc
15	28900001	28950001	0.212903	Duroc
14	99450001	99500001	0.212851	Duroc
8	102600001	102650001	0.21281	Duroc
6	101550001	101600001	0.212766	Duroc
8	118600001	118650001	0.212679	Duroc
10	28150001	28200001	0.21256	Duroc
13	76400001	76450001	0.2125	Duroc
4	92900001	92950001	0.212465	Duroc
9	68450001	68500001	0.212418	Duroc
14	93850001	93900001	0.212389	Duroc
13	19650001	19700001	0.212329	Duroc
9	23550001	23600001	0.212245	Duroc
13	36300001	36350001	0.21223	Duroc
6	147700001	147750001	0.212121	Duroc
9	18950001	19000001	0.212121	Duroc
5	93950001	94000001	0.212054	Duroc
11	51750001	51800001	0.212042	Duroc
1	201150001	201200001	0.211864	Duroc
17	52950001	53000001	0.211796	Duroc
13	140650001	140700001	0.211765	Duroc
7	50750001	50800001	0.211538	Duroc
9	85200001	85250001	0.211538	Duroc
1	259300001	259350001	0.211382	Duroc
8	115400001	115450001	0.21134	Duroc
8	123200001	123250001	0.211155	Duroc
1	80300001	80350001	0.211111	Duroc
1	97000001	97050001	0.211055	Duroc
12	14700001	14750001	0.210777	Duroc
1	6650001	6700001	0.210616	Duroc
11	67700001	67750001	0.210526	Duroc
6	90900001	90950001	0.210526	Duroc
1	269500001	269550001	0.210356	Duroc
3	95600001	95650001	0.210356	Duroc
1	208750001	208800001	0.210227	Duroc
5	66700001	66750001	0.21021	Duroc
1	81600001	81650001	0.210084	Duroc
8	92500001	92550001	0.209924	Duroc
2	42200001	42250001	0.209809	Duroc
10	58250001	58300001	0.209756	Duroc
14	62850001	62900001	0.209677	Duroc
18	45300001	45350001	0.209677	Duroc
11	16150001	16200001	0.209607	Duroc
7	27250001	27300001	0.209607	Duroc
4	129950001	130000001	0.209366	Duroc
13	199050001	199100001	0.209302	Duroc
15	11750001	11800001	0.209302	Duroc
6	167800001	167850001	0.209302	Duroc
6	84950001	85000001	0.20915	Duroc
5	50050001	50100001	0.208791	Duroc
6	71400001	71450001	0.208791	Duroc
13	5650001	5700001	0.208763	Duroc
9	350001	400001	0.208589	Duroc
12	26950001	27000001	0.208511	Duroc
4	26350001	26400001	0.208494	Duroc
1	192300001	192350001	0.208333	Duroc
14	114500001	114550001	0.208333	Duroc
6	136150001	136200001	0.208333	Duroc
8	115050001	115100001	0.208333	Duroc
5	75400001	75450001	0.20802	Duroc
3	97500001	97550001	0.207965	Duroc
4	107000001	107050001	0.207921	Duroc
8	17350001	17400001	0.207739	Duroc
3	106200001	106250001	0.207679	Duroc
3	104050001	104100001	0.207668	Duroc
8	82000001	82050001	0.207547	Duroc
1	93050001	93100001	0.207447	Duroc
14	93600001	93650001	0.207317	Duroc
4	99550001	99600001	0.207207	Duroc
8	115550001	115600001	0.20709	Duroc
6	157850001	157900001	0.207006	Duroc
1	243100001	243150001	0.206897	Duroc
4	94800001	94850001	0.206897	Duroc
9	12900001	12950001	0.206897	Duroc
13	177600001	177650001	0.206818	Duroc
6	125100001	125150001	0.206704	Duroc
1	221650001	221700001	0.206612	Duroc
14	106000001	106050001	0.206612	Duroc
13	125350001	125400001	0.206522	Duroc
17	51400001	51450001	0.20649	Duroc
14	93000001	93050001	0.206349	Duroc
1	205400001	205450001	0.206186	Duroc
16	18200001	18250001	0.206061	Duroc
1	225850001	225900001	0.205882	Duroc
1	260150001	260200001	0.205882	Duroc
16	64800001	64850001	0.205882	Duroc
3	11800001	11850001	0.205882	Duroc
9	250001	300001	0.205882	Duroc
9	106300001	106350001	0.205714	Duroc
12	52300001	52350001	0.205575	Duroc
8	34600001	34650001	0.205534	Duroc
13	180300001	180350001	0.205508	Duroc
5	24900001	24950001	0.205479	Duroc
3	94350001	94400001	0.205405	Duroc
4	25800001	25850001	0.205298	Duroc
9	127350001	127400001	0.205285	Duroc
13	186250001	186300001	0.205128	Duroc
13	42550001	42600001	0.205128	Duroc
18	42800001	42850001	0.205056	Duroc
18	30900001	30950001	0.204947	Duroc
7	76750001	76800001	0.204918	Duroc
8	32400001	32450001	0.204893	Duroc
13	207050001	207100001	0.204819	Duroc
8	88100001	88150001	0.204819	Duroc
14	99400001	99450001	0.204724	Duroc
1	245150001	245200001	0.204651	Duroc
14	11400001	11450001	0.204598	Duroc
6	4700001	4750001	0.204598	Duroc
13	131650001	131700001	0.204545	Duroc
13	65150001	65200001	0.204433	Duroc
14	97800001	97850001	0.204204	Duroc
10	55050001	55100001	0.204128	Duroc
15	52800001	52850001	0.204082	Duroc
8	105700001	105750001	0.204082	Duroc
8	48900001	48950001	0.204082	Duroc
9	90900001	90950001	0.203947	Duroc
6	116100001	116150001	0.203883	Duroc
2	83900001	83950001	0.203791	Duroc
4	102050001	102100001	0.203747	Duroc
1	256600001	256650001	0.203704	Duroc
13	76500001	76550001	0.203704	Duroc
2	136450001	136500001	0.203704	Duroc
5	100700001	100750001	0.203652	Duroc
8	89200001	89250001	0.203557	Duroc
7	2100001	2150001	0.20354	Duroc
3	35950001	36000001	0.203252	Duroc
7	29800001	29850001	0.203125	Duroc
1	7750001	7800001	0.202922	Duroc
9	51600001	51650001	0.202899	Duroc
13	184600001	184650001	0.202797	Duroc
16	70500001	70550001	0.202658	Duroc
4	96150001	96200001	0.202572	Duroc
4	101800001	101850001	0.202532	Duroc
2	106250001	106300001	0.202454	Duroc
15	129900001	129950001	0.202439	Duroc
3	128100001	128150001	0.202429	Duroc
15	50400001	50450001	0.202417	Duroc
13	166400001	166450001	0.202247	Duroc
3	13750001	13800001	0.202247	Duroc
1	205750001	205800001	0.202206	Duroc
2	118350001	118400001	0.20202	Duroc
9	68400001	68450001	0.20197	Duroc
2	126700001	126750001	0.201923	Duroc
3	32250001	32300001	0.201923	Duroc
4	97050001	97100001	0.201835	Duroc
6	168400001	168450001	0.201681	Duroc
10	39800001	39850001	0.201657	Duroc
11	51700001	51750001	0.201511	Duroc
4	19000001	19050001	0.201493	Duroc
8	17950001	18000001	0.201493	Duroc
6	121700001	121750001	0.201439	Duroc
18	12350001	12400001	0.201413	Duroc
14	15250001	15300001	0.201365	Duroc
9	83600001	83650001	0.20122	Duroc
2	87900001	87950001	0.201201	Duroc
13	39050001	39100001	0.201183	Duroc
15	130600001	130650001	0.201172	Duroc
3	26050001	26100001	0.201077	Duroc
4	129400001	129450001	0.201031	Duroc
7	52050001	52100001	0.200913	Duroc
14	138250001	138300001	0.200514	Duroc
8	17050001	17100001	0.200483	Duroc
15	27200001	27250001	0.200358	Duroc
1	118850001	118900001	0.2	Duroc
1	157250001	157300001	0.2	Duroc
1	178350001	178400001	0.2	Duroc
1	235350001	235400001	0.2	Duroc
15	91900001	91950001	0.2	Duroc
6	90050001	90100001	0.2	Duroc
7	22750001	22800001	0.2	Duroc
7	23150001	23200001	0.2	Duroc
7	79450001	79500001	0.2	Duroc
8	13200001	13250001	0.2	Duroc
9	109600001	109650001	0.2	Duroc
9	94350001	94400001	0.2	Duroc
6	152500001	152550001	0.199616	Duroc
17	3800001	3850001	0.199357	Duroc
13	177300001	177350001	0.199211	Duroc
11	44550001	44600001	0.19917	Duroc
3	54000001	54050001	0.199029	Duroc
1	159600001	159650001	0.19898	Duroc
15	20650001	20700001	0.198953	Duroc
18	20550001	20600001	0.198953	Duroc
3	95650001	95700001	0.198953	Duroc
16	29250001	29300001	0.198925	Duroc
4	93450001	93500001	0.19883	Duroc
8	76000001	76050001	0.198807	Duroc
11	29450001	29500001	0.19863	Duroc
8	39550001	39600001	0.198347	Duroc
17	11600001	11650001	0.198251	Duroc
3	34650001	34700001	0.197995	Duroc
3	130650001	130700001	0.197861	Duroc
13	149200001	149250001	0.197719	Duroc
4	130300001	130350001	0.197719	Duroc
6	2950001	3000001	0.197674	Duroc
13	189850001	189900001	0.197452	Duroc
13	80950001	81000001	0.197403	Duroc
13	89400001	89450001	0.197368	Duroc
4	85400001	85450001	0.197368	Duroc
3	28050001	28100001	0.197309	Duroc
4	53400001	53450001	0.197309	Duroc
1	163000001	163050001	0.197183	Duroc
18	25100001	25150001	0.197095	Duroc
2	135600001	135650001	0.19697	Duroc
9	21050001	21100001	0.19697	Duroc
8	102550001	102600001	0.196937	Duroc
8	137250001	137300001	0.196676	Duroc
16	35450001	35500001	0.196491	Duroc
15	130150001	130200001	0.196375	Duroc
8	10600001	10650001	0.196262	Duroc
12	44100001	44150001	0.196226	Duroc
9	85500001	85550001	0.196172	Duroc
14	99500001	99550001	0.196078	Duroc
17	38850001	38900001	0.196078	Duroc
11	16750001	16800001	0.195965	Duroc
13	83150001	83200001	0.195876	Duroc
9	9900001	9950001	0.195804	Duroc
6	15850001	15900001	0.195652	Duroc
10	60900001	60950001	0.195604	Duroc
2	137650001	137700001	0.195373	Duroc
11	47700001	47750001	0.195286	Duroc
17	6450001	6500001	0.195286	Duroc
10	53400001	53450001	0.195266	Duroc
15	130050001	130100001	0.195251	Duroc
11	22200001	22250001	0.195219	Duroc
10	50100001	50150001	0.195122	Duroc
2	82300001	82350001	0.195122	Duroc
1	26650001	26700001	0.195067	Duroc
4	70800001	70850001	0.194888	Duroc
1	36350001	36400001	0.194872	Duroc
11	30900001	30950001	0.194767	Duroc
6	79300001	79350001	0.194737	Duroc
1	269700001	269750001	0.194611	Duroc
8	27450001	27500001	0.194444	Duroc
8	137200001	137250001	0.194301	Duroc
14	116550001	116600001	0.194093	Duroc
12	45150001	45200001	0.19403	Duroc
2	98700001	98750001	0.19403	Duroc
14	115400001	115450001	0.19398	Duroc
9	48950001	49000001	0.193939	Duroc
7	26150001	26200001	0.193916	Duroc
13	184700001	184750001	0.19382	Duroc
6	105000001	105050001	0.193798	Duroc
12	44200001	44250001	0.19375	Duroc
5	1600001	1650001	0.193717	Duroc
12	46300001	46350001	0.193676	Duroc
14	102400001	102450001	0.193676	Duroc
15	3800001	3850001	0.193548	Duroc
15	89300001	89350001	0.193548	Duroc
6	96400001	96450001	0.193548	Duroc
8	130900001	130950001	0.193548	Duroc
1	24700001	24750001	0.19337	Duroc
13	202550001	202600001	0.19337	Duroc
10	10350001	10400001	0.193182	Duroc
10	45650001	45700001	0.193103	Duroc
7	67200001	67250001	0.19305	Duroc
8	115750001	115800001	0.192982	Duroc
4	102800001	102850001	0.192913	Duroc
7	48400001	48450001	0.192744	Duroc
1	71450001	71500001	0.192708	Duroc
1	261300001	261350001	0.192308	Duroc
14	11250001	11300001	0.192308	Duroc
4	88000001	88050001	0.192308	Duroc
5	84350001	84400001	0.192308	Duroc
1	260900001	260950001	0.192	Duroc
9	86600001	86650001	0.191919	Duroc
14	17150001	17200001	0.191898	Duroc
16	11100001	11150001	0.191829	Duroc
5	66500001	66550001	0.191693	Duroc
14	101600001	101650001	0.191667	Duroc
17	7950001	8000001	0.191667	Duroc
13	96200001	96250001	0.191571	Duroc
2	14150001	14200001	0.191489	Duroc
14	121400001	121450001	0.191358	Duroc
13	177100001	177150001	0.191327	Duroc
13	68400001	68450001	0.191176	Duroc
6	36050001	36100001	0.191136	Duroc
10	28600001	28650001	0.191011	Duroc
13	93400001	93450001	0.191011	Duroc
1	29050001	29100001	0.190981	Duroc
7	27050001	27100001	0.190883	Duroc
14	116600001	116650001	0.19084	Duroc
9	40100001	40150001	0.190789	Duroc
13	83800001	83850001	0.190751	Duroc
12	42500001	42550001	0.190736	Duroc
17	19250001	19300001	0.190608	Duroc
[truncated: 129,301 more rows]

## Sheet: Table S9
Table S9. Top 1% iHS and min score of XPEHH > 2 window bins with ECDP or SCDP introgression signals
Chr	Start	End	Fraction of normalized |iHS score| > 2	Fraction of XP-EHH scores >2	Min score of XPEHH	Population	Introgression signal
7	29350001	29400001	0.615385	1	2.20709	Duroc	CEDP
4	99600001	99650001	0.501458	1	2.50381	Duroc	CSDP
4	99650001	99700001	0.744792	1	2.09987	Duroc	CSDP
7	50200001	50250001	0.601432	1	3.12773	Duroc	CSDP
7	51350001	51400001	0.516484	1	2.63719	Duroc	CSDP
7	51400001	51450001	0.556886	1	2.75105	Duroc	CSDP
7	52100001	52150001	0.482353	1	2.244	Duroc	CSDP
8	103700001	103750001	0.479532	1	2.94524	Duroc	CSDP
8	104800001	104850001	0.477807	1	3.22306	Duroc	CSDP
8	105000001	105050001	0.539446	1	3.2731	Duroc	CSDP
8	105100001	105150001	0.546729	1	3.1796	Duroc	CSDP
8	105150001	105200001	0.625828	1	3.55275	Duroc	CSDP
9	85000001	85050001	0.679612	1	2.11707	Duroc	CSDP
9	85100001	85150001	0.47619	1	2.32866	Duroc	CSDP
9	85150001	85200001	0.514286	1	2.2047	Duroc	CSDP
9	85250001	85300001	0.615152	1	2.34941	Duroc	CSDP
9	86050001	86100001	0.831461	1	2.33659	Duroc	CSDP
9	86100001	86150001	0.977444	1	2.29635	Duroc	CSDP
9	86150001	86200001	0.996933	1	2.20093	Duroc	CSDP
9	86200001	86250001	0.995025	1	2.14484	Duroc	CSDP
9	86250001	86300001	0.715736	1	2.35176	Duroc	CSDP
9	86500001	86550001	0.713467	1	2.16319	Duroc	CSDP
9	86750001	86800001	0.531792	1	2.20627	Duroc	CSDP
9	86800001	86850001	0.518072	1	2.3506	Duroc	CSDP
9	86850001	86900001	0.754941	1	2.25837	Duroc	CSDP
9	86900001	86950001	0.816733	1	2.06422	Duroc	CSDP
9	87400001	87450001	0.595238	1	2.00385	Duroc	CSDP
9	87450001	87500001	0.977528	1	2.03432	Duroc	CSDP
11	36150001	36200001	0.898734	1	2.88803	Duroc	CSDP
11	36200001	36250001	0.80597	1	2.88516	Duroc	CSDP
14	96500001	96550001	0.770213	1	2.26682	Duroc	CSDP
16	18800001	18850001	0.556901	1	2.57999	Duroc	CSDP
16	19700001	19750001	0.514412	1	2.35617	Duroc	CSDP
16	19750001	19800001	0.531373	1	2.99734	Duroc	CSDP
17	6050001	6100001	0.714588	1	2.16658	Duroc	CSDP
18	45450001	45500001	0.571429	1	2.27529	Duroc	CSDP
16	18150001	18200001	0.551913	1	2.42892	Landrace	CSDP
2	104850001	104900001	0.677165	1	2.10325	Largewhite	CSDP
2	105850001	105900001	0.681614	1	2.06582	Largewhite	CSDP
2	105900001	105950001	0.622419	1	2.1102	Largewhite	CSDP
7	76350001	76400001	0.872928	1	2.11896	Largewhite	CSDP
7	76450001	76500001	0.578512	1	2.53389	Largewhite	CSDP
7	76500001	76550001	0.849206	1	2.32133	Largewhite	CSDP
7	76550001	76600001	0.932292	1	2.02831	Largewhite	CSDP
7	76600001	76650001	0.911917	1	2.00402	Largewhite	CSDP
7	76650001	76700001	0.679426	1	2.42906	Largewhite	CSDP
7	76700001	76750001	0.891304	1	2.31412	Largewhite	CSDP
7	76750001	76800001	0.581818	1	2.05448	Largewhite	CSDP
8	137950001	138000001	0.994845	1	2.74508	Largewhite	CSDP
8	138000001	138050001	0.964539	1	3.23389	Largewhite	CSDP
8	138050001	138100001	0.701923	1	2.52625	Largewhite	CSDP
8	138500001	138550001	0.829932	1	3.40142	Largewhite	CSDP
8	138550001	138600001	0.921875	1	3.30709	Largewhite	CSDP
8	138600001	138650001	0.75	1	3.35028	Largewhite	CSDP
11	8500001	8550001	0.716783	1	2.00456	Largewhite	CSDP
13	25500001	25550001	0.534118	1	2.04392	Largewhite	CSDP

## Sheet: Table S10
Table S10. Summary of detected CEDP and CSDP introgressed QTLs
Phenotype	Introgressed QTL region	Introgression	Number of haplotype bins	P-value of top haplotype	Number of genes in QTL	Gene name
LMD	7:30089990-30500972	CEDP	135	1.10616e-11	6	SMIM29,GRM4,HMGA1,PACSIN1,RPS10,NUDT3
LMA	7:30089990-30500972	CEDP	135	1.96522e-08	6	SMIM29,GRM4,HMGA1,PACSIN1,RPS10,NUDT3
BF	1:30087856-30976208	CSDP	767	1.47873e-07	9	RPS12,snoRNA-ENSSSCG00000018450,snoRNA-ENSSSCG00000018972,snoRNA-ENSSSCG00000018352,lncRNA-ENSSSCG00000052291,lncRNA-ENSSSCG00000060884,ENSSSCG00000004179,SLC18B1,EYA4
BF	1:38063399-39201240	CEDP	677	7.57715e-06	5	ENSSSCG00000059697,ENSSSCG00000060549,lncRNA-ENSSSCG00000059108,TRDN,NKAIN2
BF	7:30089990-30500972	CEDP	135	2.54436e-10	6	SMIM29,GRM4,HMGA1,PACSIN1,RPS10,NUDT3
LS	9:112476330-112612860	CEDP	122	9.1309e-08	0	-
TN	1:38528791-39201240	CEDP	353	1.94032e-05	4	ENSSSCG00000060549,lncRNA-ENSSSCG00000059108,TRDN,NKAIN2
TN	7:29416728-30081172	CEDP	297	9.50272e-06	24	RPS18,B3GALT4,WDR46,PFDN6,RGL2,ZBTB22,DAXX,SMIM40,PHF1,ZBTB9,ENSSSCG00000001516,MLN,VPS52,KIFC1,CUTA,TAPBP,ENSSSCG00000001517,LEMD2,UQCC2,IP6K3,lncRNA-ENSSSCG00000047035,COL21A1,SYNGAP1,ITPR3
TN	11:70234614-70369665	CEDP	254	1.19651e-05	2	FGF14,ITGBL1
TN	12:4350188-5297913	CSDP	710	4.04547e-06	34	AANAT,ENSSSCG00000017181,ENSSSCG00000037376,ENSSSCG00000048201,ENSSSCG00000055449,JMJD6,lncRNA-ENSSSCG00000033293,lncRNA-ENSSSCG00000042682,lncRNA-ENSSSCG00000042738,lncRNA-ENSSSCG00000045725,lncRNA-ENSSSCG00000058498,lncRNA-ENSSSCG00000061401,METTL23,MFSD11,MGAT5B,PRCD,PRPSAP1,pseudogene-ENSSSCG00000061815,QRICH2,RHBDF2,RNF157,scaRNA-ENSSSCG00000020578,SEC14L1,SEPTIN9,snoRNA-ENSSSCG00000019228,s…

[truncated: 5 more sheets: Table S11, Table S12, Table S13, Table S14, Table S15]
